# Supplementary material for: Novel diversity of polar Cyanobacteria revealed by genome-resolved metagenomics
Source: Microb Genom. 2023 Jul 7;9(7):mgen001056. doi: 10.1099/mgen.0.001056 (PMC10438808; doi:10.1099/mgen.0.001056)
Supplement: Supplementary material 1 [file mgen-9-1056-s001.xlsx]

## Sheet: Table S1
	Table S1. Additional information about the 17 microbial mat samples analysed in this study.
	Sample	Lake	Region	Location	Latitude	Longitude	Altitude (m)	Sampling depth (m)	Conductivity (mS cm–1)	pH	Macroscopic description	Raw data (accession)	Raw data (Reads)	Raw data (Gb)	Assembly (contigs)	Assembly (Mb)
	13KAP6	13KAP6	Arctic	Kapisillit, Greenland	64.3676	-50.1346	NA	0.2	0.083	7.03	Littoral sample; vegetated catchment (tundra)	ERR10836078	37590340	7.51807	1216	2.39177
	13ZAC7	13ZAC7	Arctic	Zackenberg, Greenland	74.5087	-20.6282	NA	0.2	0.07	7.61	Littoral sample; vegetated catchment (tundra)	ERR10836079	17945507	3.5891	218	0.316606
	SP14-M002	SP14	Arctic	Spitsbergen, Svalbard	78.6356	16.8646	NA	NA	0.268546	8.41	Littoral sample; vegetated catchment (tundra)	ERR10836080	17832230	3.56645	510	1.13005
	Mac8	MAC8	sub-Antarctic	Macquarie Island, South Pacific Ocean	-54.7166	158.832	245	0.2	0.136	6.39	Littoral sample, rocks and mudd, few filamentous green algae; vegetated catchment	ERR10836081	57265451	11.4531	17457	44.3699
	Prion	Prion	sub-Antarctic	Macquarie Island, South Pacific Ocean	-54.5898	158.897	156	0.2	0.108	7.49	Littoral sample; rocky, sandy bottom, with very few algae visible, epilthic microbial mat; vegetated catchment	ERR10836082	47490042	9.49801	26709	52.1573
	MI44	MI44	sub-Antarctic	Marion Island, South Indian Ocean	-46.9429	37.5898	57	0.2	0.292	6.32	Littoral sample; epipsammic and epiphytic microbial mat; vegetated catchment	ERR10836083	16238075	3.24762	2241	6.26359
	Bel-s	Belen	Antarctic Peninsula	King George Island, Graham Land	-62.2283	-58.9808	19.9	5.6	0.073	7.7	Sediment core sample consisting of mosses; catchment with mosses and Cyanobacteria	ERR10836084	21734245	4.34685	1028	1.50326
	GAOS	Gaoshan	Antarctic Peninsula	King George Island, Graham Land	-62.221	-58.9543	34.5	NA	0.15	6.81	Sediment core sample; mosses and Cyanobacteria present in inflow stream	ERR10836085	29798689	5.95974	23929	70.0357
	PP-MAT	Narrows	Antarctic Peninsula	Pourquoi Pas Island, Graham Land	-67.6009	-67.2075	NA	6.2	0.1132	NA	Sediment core sample with benthic microbial mat; small moss patches present in catchment	ERR10836086	86598077	17.3196	96722	262.434
	L7FR	L7	Antarctic Peninsula	Vega Island, Graham Land	-63.8185	-57.3338	NA	NA	0.49	8.7	Littoral sample, cyanobacterial mat; cyanobacterial mats and mosses present in catchment	ERR10836087	2877002	0.5754	1370	2.81444
	Shackleton-81	Lundström	Transantarctic Mountains	Shackleton Mountains	-80.45	-29.4833	NA	0.2	0.227	9.04	Littoral sample; benthic Cyanobacterial mat from moat zone; unvegetated catchment	ERR10836088	11020020	2.204	2129	3.988
	Shackleton-9	Lundström	Transantarctic Mountains	Shackleton Mountains	-80.45	-29.4833	NA	3.14	2.934	8.02	Benthic microbial mat beneath permanent lake ice; unvegetated catchment	ERR10836089	14094905	2.81898	2588	3.86961
	Forlidas-pond-112	Forlidas	Transantarctic Mountains	Pensacola Mountains	-82.45	-51.35	NA	0.2	2.22	8.15	Littoral sample, benthic Cyanobacterial mat from moat zone; unvegetated catchment	ERR10836090	11330	0.002266	0	0
	Forlidas-pond-123	Forlidas	Transantarctic Mountains	Pensacola Mountains	-82.45	-51.35	NA	1.63	142.37	7.3	Benthic microbial mat beneath permanent lake ice; unvegetated catchment	ERR10836091	12904646	2.58093	6874	21.0647
	Snow	Snowbowl	East Antarctica	Larsemann Hills, Princess Elizabeth Land	-69.3833	76.3	NA	0.2	0.118	5.93	NA	ERR10836092	41611996	8.3224	22831	46.1314
	230-06	North	East Antarctica	Luther Peak, Victoria Land	-72.3456	169.924	NA	NA	0.123	8.37	NA	ERR10836093	22404255	4.48085	13966	40.8157
	WO8	Nishi	East Antarctica	Lutzow Holm Bay, Enderby Land	-69.029	39.523	NA	0.2	0.273	7.76	Littoral sample from epipsammic habitat, sandy shorline; unvegetated catchment	ERR10836094	59033891	11.8068	27293	82.977
	1Sample TM4 in Fernandez-Carazo et al. (2011).
	2Sample TM2 in Fernandez-Carazo et al. (2011).
	3Sample TM1 in Fernandez-Carazo et al. (2011).

## Sheet: Table S2
	Table S2. Phylum-level taxonomic profile of polar microbial mat communities based on the relative abundance of metagenomic 16S rRNA gene sequences.
	Domain	Phylum1	Arctic			sub-Antarctic			Antarctic Peninsula				Transantarctic Mountains				East Antarctica			Mean
			13KAP6	13ZAC7	SP14-M002	Mac8	Prion	MI44	Bel-s	GAOS	PP-MAT	L7FR	Shackleton-8	Shackleton-9	Forlidas-pond-11	Forlidas-pond-12	Snow	230-06	WO8
	Bacteria	Proteobacteria	0.21738	0.244851	0.433528	0.298242	0.277764	0.312152	0.215179	0.56319	0.309602	0.0995561	0.192396	0.137519	0.111111	0.0656508	0.216123	0.116826	0.271132	0.24013
	Bacteria	Cyanobacteria	0.285967	0.230034	0.0588322	0.0320128	0.0011208	0.181395	0.0250209	0.000690261	0.220228	0.439125	0.468179	0.000589579	0.222222	0.634857	0.312413	0.424245	0.000110226	0.208061
	Bacteria	Actinobacteriota	0.0544398	0.0297394	0.0319628	0.0241136	0.0421032	0.0525425	0.120479	0.0807292	0.0229524	0.0145847	0.0497715	0.281156	0.444444	0.00393651	0.0750246	0.0150045	0.526043	0.109943
	Bacteria	Bacteroidota	0.119237	0.0346784	0.21776	0.0974045	0.024414	0.00338529	0.0432937	0.0293988	0.109809	0.0424857	0.0778394	0.428034	0	0.0923175	0.0782843	0.135878	0.0382062	0.0924957
	Bacteria	Verrucomicrobiota	0.0428192	0.0552753	0.00915332	0.0757855	0.0539447	0.0271528	0.0633862	0.017131	0.071572	0.0168041	0.00375326	0	0.111111	0.0293333	0.0194546	0.0392909	0.00559611	0.037739
	Bacteria	Planctomycetota	0.0510294	0.0781841	0.0271647	0.0529192	0.045027	0.0298329	0.0546668	0.00840863	0.0350785	0.0123653	0.0349217	7.36974e-05	0	0.00565079	0.0396337	0.00935166	0.00296764	0.0286633
	Bacteria	Acidobacteriota	0.0229885	0.0112442	0	0.0764982	0.187564	0.0194654	0.0207749	0.0180095	0.00312613	0.027584	0	0	0	0	0.0266467	0.00202387	1.69579e-05	0.0244672
	Bacteria	Chloroflexi	0.00467349	0.0114544	0.00428139	0.0240245	0.0566249	0.0220749	0.0378346	0.021053	0.00978973	0.0627774	0.0285574	0	0	0	0.0266984	0.000697885	5.08738e-05	0.0182702
	Bacteria	Firmicutes	0.000505242	0	0.00930095	0.00332601	0.00321622	0.0337118	0.0468572	0.00445532	0.0151535	0	0.0283943	0.000442184	0	0.00679365	0.00103482	0.0242864	0.00231476	0.010576
	Bacteria	Patescibacteria	0.00555766	0	0.00752934	0.0268159	0.00740705	0.00303265	0.0311623	0.0126757	0.00733818	0.00126823	0.000163185	0	0	0.00114286	0.00796813	0.0200991	0.0106072	0.00839809
	Bacteria	Myxococcota	0.0224833	0.0130307	0.00265741	0.0222724	0.0104283	0.00134001	0.00242626	0.0144014	0.00366909	0	0	0	0	0.000190476	0.01159	0.00195408	0	0.00626137
	Bacteria	Gemmatimonadota	0.00833649	0.00199664	0.00738171	0.0108095	0.0179816	0.00148106	0.00720297	0.00351406	0.0202047	0	0.00310052	0	0	0	0.012987	0.00704864	0.000203495	0.00601461
	Bacteria	Desulfobacterota	0.000505242	0.00283733	0	0.0216191	0.000292383	0.00528951	0.031314	0.0154367	0.000707493	0	0	0.00891739	0	0.000634921	0.000827857	0.00188429	0	0.00530978
	Bacteria	Bdellovibrionota	0.00884173	0.00136612	0.0169041	0.0134228	0.00141319	7.05268e-05	0.00326029	0.00144327	0.00138208	0	0	0	0	0.00336508	0.00170746	0.00118641	9.32686e-05	0.00320331
	Bacteria	Armatimonadota	0.00416825	0.00283733	0	0.00730534	0.00375225	0.0018337	0.00174388	0.000690261	0.00365264	0.00443881	0	0	0	0	0.0107104	0	0.00141599	0.00250287
	Archaea	Halobacterota	0	0	0	0.00213815	0	0.000987376	0.0335128	0.00514558	3.29066e-05	0	0	0	0	0	0	0	0	0.00245981
	Archaea	Crenarchaeota	0	0	0	0.00210845	0.0358657	0.0028916	0	0	0	0	0	0	0	0	0	0	0	0.00240387
	Bacteria	Abditibacteriota	0	0	0	0.000148483	0	0	0	0	0.00171115	0.00190235	0	0.024099	0	0	0.00413929	0.000209366	0.000178058	0.00190516
	Bacteria	Dependentiae	0	0	0	0.00391994	0.00482433	0.006559	7.58208e-05	0.00203941	0.00210603	0	0	0	0	0	0.00186268	0.00111662	5.08738e-05	0.00132675
	Bacteria	Methylomirabilota	0	0	0	0.00163331	0.0151552	0.00218633	0	0.00160015	0	0	0	0	0	0	0	0	0	0.00121029
	Bacteria	Nitrospirota	0	0	0	0.00498901	0.00209541	0.000564215	0.000682387	0.00822038	1.64533e-05	0	0	0	0	0	0.000776116	0.000139577	0	0.00102844
	Bacteria	Deinococcota	0	0	0	0.000207876	0	0	0.000227462	0.000219629	0.00243509	0	0	0.00361117	0	0.000190476	0.00191442	0.00125619	0.00151773	0.00068118
	Bacteria	RCP2-54	0	0	0	0.00068302	0.00872277	0.00119896	0	0.000156878	1.64533e-05	0	0	0	0	0	5.17411e-05	0.000139577	0	0.000645259
	Bacteria	Latescibacterota	0	0.000315259	0	0.00261329	0.00389845	0.00112843	0.000682387	0.00131777	0	0	0	0	0	0	0	0	0	0.000585623
	Archaea	Unclassified	0	0	0	0.00068302	0.00331368	0.000846322	0.00310865	0.000753012	0	0	0	0	0	0	0	0	0	0.00051204
	Bacteria	Spirochaetota	0	0.00220681	0	0.00347449	0.000389845	0.000211581	0	0.00125502	6.58133e-05	0	0	0	0	0	0	0	0	0.000447268
	Bacteria	MBNT15	0	0	0	0.000920592	0.00326495	0	7.58208e-05	0.00326305	3.29066e-05	0	0	0	0	0	0	0	0	0.000444548
	Bacteria	Nitrospinota	0	0	0	0	0	0	0	0.00715361	0	0	0	0	0	0	0	0	0	0.000420801
	Bacteria	Elusimicrobiota	0	0	0	0.00270238	0.00345987	0	0.000379104	0.000219629	0	0	0	0	0	0	0.000258705	0	0	0.000412923
	Bacteria	Sumerlaeota	0	0	0	0.000326662	0	0	0	9.41265e-05	9.87199e-05	0.00475587	0	0	0	0	0.000983081	0	0	0.000368144
	Bacteria	Fibrobacterota	0	0	0	0.000356358	0.00121826	0	0.000909849	0.00116089	0	0	0	0	0	0	0	0	0	0.000214433
	Archaea	Thermoplasmatota	0	0	0	5.9393e-05	0.00282637	0.000141054	0.000303283	0	0	0	0	0	0	0	0.000155223	0	0	0.000205019
	Bacteria	Zixibacteria	0	0	0	0	4.87306e-05	0.000141054	0	0.00301205	0	0	0	0	0	0	0	0	0	0.000188343
	Bacteria	NB1-j	0.000631552	0	0	0.000415751	4.87306e-05	0.000352634	0.000682387	0.000972641	3.29066e-05	0	0	0	0	0	0	0	0	0.000184506
	Bacteria	WPS-2	0	0	0	0.00127695	9.74611e-05	0	0.000834028	0	0.00029616	0	0	0	0	0	0	0	0	0.000147329
	Bacteria	Campylobacterota	0	0	0	0	0	0	7.58208e-05	0.000219629	0	0	0	0	0	0	0	0.00160514	0	0.000111799
	Archaea	Nanoarchaeota	0	0	0	0.000801806	0.000438575	0	0	0.000407882	0	0	0	0	0	0	0	0	0	9.69566e-05
	Archaea	Micrarchaeota	0	0	0	0.000148483	0.00146192	0	0	0	0	0	0	0	0	0	0	0	0	9.47294e-05
	Bacteria	WS1	0	0	0	0.000267269	0	0	0.000834028	3.13755e-05	0	0	0	0	0	0	0	0	0	6.66278e-05
	Bacteria	WS4	0	0	0	0.000890895	0	0	0	0.000219629	0	0	0	0	0	0	0	0	0	6.53249e-05
	Bacteria	FCPU426	0	0	0	0.000861199	4.87306e-05	0	0	0	0	0	0	0	0	0	0	0	0	5.35252e-05
	Bacteria	Fusobacteriota	0	0	0	0	0	0	0	0	0	0	0	0	0	0.000888889	0	0	0	5.22876e-05
	Bacteria	SAR324 clade (Marine group B)	0	0	0	8.90895e-05	0	0.000211581	0	0	0.00014808	0	0	0	0	0	0	0.000279154	0	4.28179e-05
	Archaea	Euryarchaeota	0	0	0	0.000564234	0	0	0	0	0	0	0	0	0	0	0	0	0	3.31902e-05
	Bacteria	GAL15	0	0	0	0	0	0.000564215	0	0	0	0	0	0	0	0	0	0	0	3.31891e-05
	Bacteria	Hydrogenedentes	0	0	0	2.96965e-05	0	0	0	0.00028238	0.000115173	0	0	0	0	0	0	0	0	2.51323e-05
	Bacteria	Firestonebacteria	0	0	0	0.000296965	0	0	0	0	0	0	0	0	0	0	0	0	0	1.74685e-05
	Bacteria	Dadabacteria	0	0	0	0	0.000243653	0	0	0	0	0	0	0	0	0	0	0	0	1.43325e-05
	Bacteria	Sva0485	0	0	0	0	0	0	0	0.000188253	0	0	0	0	0	0	0	0	0	1.10737e-05
	Bacteria	Cloacimonadota	0	0	0	0	0	0	0	0.000125502	0	0	0	0	0	0	0	0	0	7.38247e-06
	Bacteria	Caldisericota	0	0	0	0.000118786	0	0	0	0	0	0	0	0	0	0	0	0	0	6.98741e-06
	Bacteria	Margulisbacteria	0	0	0	0.000118786	0	0	0	0	0	0	0	0	0	0	0	0	0	6.98741e-06
	Bacteria	NKB15	0	0	0	0	0	0	0	6.2751e-05	0	0	0	0	0	0	0	0	0	3.69124e-06
	Bacteria	Unclassified	0.150436	0.27995	0.173544	0.180584	0.179523	0.287256	0.253014	0.170651	0.158626	0.272353	0.112924	0.115558	0.111111	0.155048	0.148756	0.195478	0.139496	0.18143
	1Taxonomy is given according to the SILVA database release 138.1.

## Sheet: Table S3
	Table S3. Additional information on 37 metagenome-assembled genomes (MAGs) of Cyanobacteria recovered from polar microbial mats.
	Order	MAG	Accession	Assembly	Closest genome in GenBank (ANI)1	Taxonomic classification	16S rRNA gene	# of contigs	N50	Strain-level cluster (≥99% ANI)3	Species-level cluster (≥95% ANI)4
	Obscuribacterales	PMM_0025	GCA_949127855.1	Co-assembly (Antarctica)	NA	p__Cyanobacteria;c__Vampirovibrionia;o__Obscuribacterales;f__Obscuribacteraceae;g__Ga0077546;s__	Absent	419	22621	str.1	sp.1
		PMM_0089	GCA_949127875.1	Individual assembly (PP-MAT)	NA	p__Cyanobacteria;c__Vampirovibrionia;o__Obscuribacterales;f__Obscuribacteraceae;g__Ga0077546;s__	Absent	246	28167	str.1	sp.1
	Gloeobacterales	PMM_0042	GCA_949127895.1	Co-assembly (Arctic + sub-Antarctic)	Arctic peat MAG IMG_3300025548_6 (97.2%)	p__Cyanobacteria;c__Cyanobacteriia;o__Gloeobacterales;f__;g__;s__	Absent	384	9307	str.2	sp.2
		PMM_0068	GCA_949127685.1	Individual assembly (Mac8)	Arctic peat MAG IMG_3300025548_6 (97.2%)	p__Cyanobacteria;c__Cyanobacteriia;o__Gloeobacterales;f__;g__;s__	Absent	345	9961	str.2	sp.2
	Synechococcales	PMM_0039	GCA_949127935.1	Co-assembly (Antarctica)	NA	p__Cyanobacteria;c__Cyanobacteriia;o__Pseudanabaenales;f__Pseudanabaenaceae;g__Pseudanabaena;s__	Absent	131	16920	str.3	sp.3
	(Pseudanabaena)	PMM_0082	GCA_949127865.1	Individual assembly (PP-MAT)	NA	p__Cyanobacteria;c__Cyanobacteriia;o__Pseudanabaenales;f__Pseudanabaenaceae;g__Pseudanabaena;s__	Absent	232	15934	str.3	sp.3
		PMM_0003	GCA_949128015.1	Individual assembly (230-06)	Pseudanabaena sp. ULC068 (81.0%)	p__Cyanobacteria;c__Cyanobacteriia;o__Pseudanabaenales;f__Pseudanabaenaceae;g__PCC-7502;s__	Absent	503	7131	str.4	sp.4
		PMM_0028	GCA_949127815.1	Co-assembly (Antarctica)	Pseudanabaena sp. ULC068 (80.9%)	p__Cyanobacteria;c__Cyanobacteriia;o__Pseudanabaenales;f__Pseudanabaenaceae;g__PCC-7502;s__	Absent	670	6416	str.4	sp.4
	Synechococcales	PMM_0034	GCA_949127835.1	Co-assembly (Antarctica)	Stenomitos frigidus ULC18 (80.1%)	p__Cyanobacteria;c__Cyanobacteriia;o__Leptolyngbyales;f__Leptolyngbyaceae;g__Leptolyngbya_B;s__	Absent	256	16837	str.5	sp.5
	(Leptolyngbya)	PMM_0084	GCA_949127885.1	Individual assembly (PP-MAT)	Stenomitos frigidus ULC18 (80.4%)	p__Cyanobacteria;c__Cyanobacteriia;o__Leptolyngbyales;f__Leptolyngbyaceae;g__Leptolyngbya_B;s__	Absent	541	11426	str.5	sp.5
		PMM_0007	GCA_949128035.1	Co-assembly (Antarctica)	Leptolyngbya sp. ULC077 (84.9%)	p__Cyanobacteria;c__Cyanobacteriia;o__Leptolyngbyales;f__Leptolyngbyaceae;g__ULC077BIN1;s__	Absent	549	12791	str.6	sp.6
		PMM_0083	GCA_949127665.1	Individual assembly (PP-MAT)	Leptolyngbya sp. ULC077 (84.8%)	p__Cyanobacteria;c__Cyanobacteriia;o__Leptolyngbyales;f__Leptolyngbyaceae;g__ULC077BIN1;s__	Absent	484	12689	str.6	sp.6
		PMM_0020	GCA_949127955.1	Co-assembly (Antarctica)	Leptolyngbya glacialis ULC073 (99.8%)	p__Cyanobacteria;c__Cyanobacteriia;o__Phormidesmiales;f__Phormidesmiaceae;g__Nodosilinea;s__Nodosilinea antarctica	Absent	339	12053	str.7	sp.7
		PMM_0058	GCA_949127795.1	Individual assembly (Forlidas-pond-12)	Leptolyngbya glacialis ULC073 (99.7%)	p__Cyanobacteria;c__Cyanobacteriia;o__Phormidesmiales;f__Phormidesmiaceae;g__Nodosilinea;s__Nodosilinea antarctica	Absent	290	12994	str.7	sp.7
		PMM_0002	GCA_949127925.1	Individual assembly (230-06)	NA	p__Cyanobacteria;c__Cyanobacteriia;o__Elainellales;f__Elainellaceae;g__;s__	Absent	384	9393	str.8	sp.8
		PMM_0041	GCA_949127845.1	Co-assembly (Antarctica)	NA	p__Cyanobacteria;c__Cyanobacteriia;o__Elainellales;f__Elainellaceae;g__;s__	Absent	585	4379	str.9	sp.8
		PMM_0085	GCA_949127705.1	Individual assembly (PP-MAT)	NA	p__Cyanobacteria;c__Cyanobacteriia;o__Elainellales;f__Elainellaceae;g__Leptolyngbya_A;s__	Absent	627	6784	str.10	sp.8
		PMM_0036	GCA_949127645.1	Co-assembly (Antarctica)	NA	p__Cyanobacteria;c__Cyanobacteriia;o__Elainellales;f__Elainellaceae;g__Elainella;s__	Absent	898	5466	str.11	sp.9
		PMM_0099	GCA_949127735.1	Individual assembly (Snow)	NA	p__Cyanobacteria;c__Cyanobacteriia;o__Elainellales;f__Elainellaceae;g__Elainella;s__	Absent	925	5521	str.11	sp.9
		PMM_0027	GCA_949127825.1	Co-assembly (Antarctica)	NA	p__Cyanobacteria;c__Cyanobacteriia;o__Elainellales;f__Elainellaceae;g__;s__	Absent	356	7138	str.12	sp.10
		PMM_0073	GCA_949127695.1	Individual assembly (PP-MAT)	NA	p__Cyanobacteria;c__Cyanobacteriia;o__Elainellales;f__Elainellaceae;g__;s__	Absent	529	8022	str.12	sp.10
	Synechococcales	PMM_0022	GCA_949127915.1	Co-assembly (Antarctica)	NA	p__Cyanobacteria;c__Cyanobacteriia;o__Cyanobacteriales;f__Chamaesiphonaceae;g__;s__	Absent	249	13469	str.13	sp.11
	(Chamaesiphon)	PMM_0072	GCA_949127675.1	Individual assembly (PP-MAT)	NA	p__Cyanobacteria;c__Cyanobacteriia;o__Cyanobacteriales;f__Chamaesiphonaceae;g__;s__	Absent	303	12508	str.13	sp.11
	Oscillatoriales	PMM_0004	GCA_949127945.1	Individual assembly (230-06)	cyanobacterium Phorm 6 (91.9%)	p__Cyanobacteria;c__Cyanobacteriia;o__Cyanobacteriales;f__Phormidiaceae;g__Microcoleus;s__	Absent	970	4758	str.14	sp.12
	(Tychonema/Microcoleus)	PMM_0037	GCA_949127725.1	Co-assembly (Antarctica)	cyanobacterium Phorm 6 (90.1%)	p__Cyanobacteria;c__Cyanobacteriia;o__Cyanobacteriales;f__Phormidiaceae;g__Microcoleus;s__	Absent	1179	4636	str.15	sp.12
		PMM_0059	GCA_949127745.1	Individual assembly (Forlidas-pond-12)	cyanobacterium Phorm 6 (93.2%)	p__Cyanobacteria;c__Cyanobacteriia;o__Cyanobacteriales;f__Phormidiaceae;g__Microcoleus;s__	Absent	535	12497	str.16	sp.12
		PMM_0080	GCA_949127775.1	Individual assembly (PP-MAT)	cyanobacterium Phorm 6 (91.4%)	p__Cyanobacteria;c__Cyanobacteriia;o__Cyanobacteriales;f__Phormidiaceae;g__Microcoleus;s__	Absent	431	22445	str.17	sp.12
	Oscillatoriales	PMM_0019	GCA_949127975.1	Co-assembly (Antarctica)	NA	p__Cyanobacteria;c__Cyanobacteriia;o__Cyanobacteriales;f__Chamaesiphonaceae;g__Chamaesiphon;s__	Absent	512	15573	str.18	sp.13
	(Crinalium)	PMM_0100	GCA_949128045.1	Individual assembly (Snow)	NA	p__Cyanobacteria;c__Cyanobacteriia;o__Cyanobacteriales;f__Chamaesiphonaceae;g__Chamaesiphon;s__	Absent	311	17340	str.18	sp.13
	Oscillatoriales	PMM_0001	GCA_949127755.1	Individual assembly (230-06)	NA	p__Cyanobacteria;c__Cyanobacteriia;o__Cyanobacteriales;f__Phormidiaceae_A;g__Phormidium;s__	Absent	542	14219	str.19	sp.14
	(P. ambiguum)	PMM_0008	GCA_949128025.1	Co-assembly (Antarctica)	NA	p__Cyanobacteria;c__Cyanobacteriia;o__Cyanobacteriales;f__Phormidiaceae_A;g__Phormidium;s__	Absent	469	16833	str.19	sp.14
	Chroococcales	PMM_0021	GCA_949127765.1	Co-assembly (Antarctica)	NA	p__Cyanobacteria;c__Cyanobacteriia;o__Cyanobacteriales;f__Microcystaceae;g__;s__	Absent	446	12772	str.20	sp.15
		PMM_0086	GCA_949127655.1	Individual assembly (PP-MAT)	NA	p__Cyanobacteria;c__Cyanobacteriia;o__Cyanobacteriales;f__Microcystaceae;g__;s__	Absent	429	12563	str.20	sp.15
	Nostocales	PMM_0029	GCA_949127905.1	Co-assembly (Antarctica)	Tolypothrix sp. NIES-4075 (91.2%)	p__Cyanobacteria;c__Cyanobacteriia;o__Cyanobacteriales;f__Nostocaceae;g__Tolypothrix_C;s__	Absent	274	12647	str.21	sp.16
		PMM_0081	GCA_949127805.1	Individual assembly (PP-MAT)	Tolypothrix sp. NIES-4075 (90.7%)	p__Cyanobacteria;c__Cyanobacteriia;o__Cyanobacteriales;f__Nostocaceae;g__Tolypothrix_C;s__	Absent	486	11075	str.21	sp.16
		PMM_0054	GCA_949127715.1	Co-assembly (Arctic + sub-Antarctic)	Scytonema hofmannii FACHB-248 (93.8%)	p__Cyanobacteria;c__Cyanobacteriia;o__Cyanobacteriales;f__Nostocaceae;g__Tolypothrix_C;s__	Absent	677	9633	str.22	sp.17
		PMM_0069	GCA_949127635.1	Individual assembly (Mac8)	Scytonema hofmannii FACHB-248 (94.5%)	p__Cyanobacteria;c__Cyanobacteriia;o__Cyanobacteriales;f__Nostocaceae;g__Tolypothrix_C;s__	Present	406	9039	str.22	sp.17
	1NA: <80% ANI with genomes in GenBank.
	2Taxonomy is given according to the GTDB release 05-RS95.
	3MAGs in the same strain-level cluster share ≥99% average nucleotide identity.
	4MAGs in the same species-level cluster share ≥95% average nucleotide identity.

## Sheet: Table S4
	Table S4. Percentage of reads recruited by each MAG across the 17 microbial mats.
	Order	MAG	Arctic			sub-Antarctic			Antarctic Peninsula				Transantarctic Mountains				East Antarctica			Total detected samples
			13KAP6	13ZAC7	SP14-M002	Mac8	Prion	MI44	Bel-s	GAOS	PP-MAT	L7FR	Shackleton-8	Shackleton-9	Forlidas-pond-11	Forlidas-pond-12	Snow	230-06	WO8
	Obscuribacterales	PMM_0025	0	0	0	0	0	0	0	0	0.00626098	0	0	0	0	0	0	0	0	1
		PMM_0089	0	0	0	0	0	0	0	0	0.00626098	0	0	0	0	0	0	0	0	1
	Gloeobacterales	PMM_0042	0	0	0	0.00986959	0	0.0055996	0.000716756	0.000354015	0	0	0	0	0	0	0	0	0	4
		PMM_0068	0	0	0	0.00986959	0	0.0055996	0.000716756	0.000354015	0	0	0	0	0	0	0	0	0	4
	Synechococcales	PMM_0039	0	0	0	0	0	0	0	0	0.0068632	0	0	0	0	0	0.00178205	0	0	2
	(Pseudanabaena)	PMM_0082	0	0	0	0	0	0	0	0	0.0068632	0	0	0	0	0	0.00178205	0	0	2
		PMM_0003	0	0	0	0	0	0	0	0	0	0	0	0	0	0	0	0.035651	0	1
		PMM_0028	0	0	0	0	0	0	0	0	0	0	0	0	0	0	0	0.035651	0	1
	Synechococcales	PMM_0034	0	0.00139745	0	0	0	0	0	0	0.00549483	0	0	0	0	0	0.00319033	0	0	3
	(Leptolyngbya)	PMM_0084	0	0.00139745	0	0	0	0	0	0	0.00549483	0	0	0	0	0	0.00319033	0	0	3
		PMM_0007	0	0	0	0	0	0	0	0	0.0194978	0	0	0	0.00181505	0	0	0	0	2
		PMM_0083	0	0	0	0	0	0	0	0	0.0194978	0	0	0	0.00181505	0	0	0	0	2
		PMM_0020	0	0	0	0	0	0	0	0	0	0	0	0	0.116494	0	0	0.000310894	0	2
		PMM_0058	0	0	0	0	0	0	0	0	0	0	0	0	0.116494	0	0	0.000310894	0	2
		PMM_0002	0	0	0	0	0	0	0	0	0.000895995	0	0	0	0	0	0	0.0369153	0	2
		PMM_0041	0	0	0	0	0	0	0	0	0.00130689	0	0	0	0	0	0	0.0277035	0	2
		PMM_0085	0	0	0	0	0	0	0	0	0.00554648	0	0	0	0	0	0	0.00705721	0	2
		PMM_0036	0	0	0	0	0	0	0	0	0	0	0	0	0	0	0.0147763	0	0	1
		PMM_0099	0	0	0	0	0	0	0	0	0	0	0	0	0	0	0.0147763	0	0	1
		PMM_0027	0	0	0	0	0	0	0	0	0.00516547	0	0	0	0	0	0	0	0	1
		PMM_0073	0	0	0	0	0	0	0	0	0.00516547	0	0	0	0	0	0	0	0	1
	Synechococcales	PMM_0022	0	0	0	0	0	0	0	0	0.00585747	0	0	0	0	0	0	0	0	1
	(Chamaesiphon)	PMM_0072	0	0	0	0	0	0	0	0	0.00585747	0	0	0	0	0	0	0	0	1
	Oscillatoriales	PMM_0004	0	0	0	0	0	0	0	0	0.000849325	0	0	0	0.067164	0	0.000511544	0.0776229	0	4
	(Tychonema/Microcoleus)	PMM_0037	0	0	0	0	0	0	0	0	0.00585617	0	0	0	0.041002	0	0.000317841	0.022164	0	4
		PMM_0059	0	0	0	0	0	0	0	0	0.00103812	0	0	0	0.261823	0	0.000420264	0.0471343	0	4
		PMM_0080	0	0	0	0	0	0	0	0	0.0143866	0	0	0	0.0132442	0	0	0.00923592	0	3
	Oscillatoriales	PMM_0019	0	0	0	0	0	0	0	0	0	0	0	0	0	0	0.15509	0	0	1
	(Crinalium)	PMM_0100	0	0	0	0	0	0	0	0	0	0	0	0	0	0	0.15509	0	0	1
	Oscillatoriales	PMM_0001	0	0	0	0	0	0	0	0	0.000119562	0.00656004	0.347092	0	0	0	0.00410565	0.0314499	0	5
	(P. ambiguum)	PMM_0008	0	0	0	0	0	0	0	0	0.000119562	0.00656004	0.347092	0	0	0	0.00410565	0.0314499	0	5
	Chroococcales	PMM_0021	0	0	0	0	0	0	0	0	0.0645907	0	0	0	0	0	0	0	0	1
		PMM_0086	0	0	0	0	0	0	0	0	0.0645907	0	0	0	0	0	0	0	0	1
	Nostocales	PMM_0029	0	0	0	0.00106303	0	0	0	0	0.00628712	0	0	0	0	0	0.0019655	0	0	3
		PMM_0081	0	0	0	0.00106303	0	0	0	0	0.00628712	0	0	0	0	0	0.0019655	0	0	3
		PMM_0054	0	0	0	0.00981597	0	0	0	0	0	0	0	0	0	0	0.000289167	0	0	2
		PMM_0069	0	0	0	0.00981597	0	0	0	0	0	0	0	0	0	0	0.000289167	0	0	2

## Sheet: Table S5
	Table S5. Annotation of the protein-coding genes of two metagenome-assembled genomes (MAGs) of Candidatus Sivonenia alaskensis.
	MAG	contig	start	stop	direction	partial	KEGG accession	KEGG gene	KEGG evalue	COG accession	COG gene	COG evalue	Pfam accession	Pfam gene	Pfam evalue
	PMM_0042	1	0	1089	forward	yes				COG0525	Valyl-tRNA synthetase (ValS) (PDB:1GAX)	4.2e-106	PF08264.14	Anticodon-binding domain of tRNA ligase	1.5e-41
	PMM_0042	1	1109	2240	reverse	no	K02338	DNA polymerase III subunit beta [EC:2.7.7.7]	8.1e-118	COG0592	DNA polymerase III sliding clamp (beta) subunit, PCNA homolog (DnaN) (PDB:1JQJ)	1.8e-104	PF00712.20	DNA polymerase III beta subunit, N-terminal domain	1.2e-35
	PMM_0042	1	2737	4090	reverse	no	K02313	chromosomal replication initiator protein	1.4e-165	COG0593	Chromosomal replication initiation ATPase DnaA (DnaA) (PDB:1L8Q)	1.4e-164	PF00308.19	Bacterial dnaA protein	5.6e-92
	PMM_0042	1	4386	4521	forward	no	K02914	large subunit ribosomal protein L34	1.2e-16	COG0230	Ribosomal protein L34 (RpmH) (PDB:6SPB)	1.5e-10	PF00468.18	Ribosomal protein L34	1e-18
	PMM_0042	1	4667	4901	forward	no	K03536	ribonuclease P protein component [EC:3.1.26.5]	6.3e-19	COG0594	RNase P protein component (RnpA) (PDB:1A6F)	8.6e-09	PF00825.19	Ribonuclease P	2.8e-19
	PMM_0042	1	4872	5286	forward	no				COG5776	Bacterial PH (pleckstrin homology) domain (PH) (PDB:3DCX) (PUBMED:19913036)	2.4e-38	PF03703.15	Bacterial PH domain	2e-13
	PMM_0042	1	5319	6507	forward	no	K03217	YidC/Oxa1 family membrane protein insertase	7.7e-58	COG0706	Membrane protein insertase Oxa1/YidC/SpoIIIJ (YidC) (PDB:3WO6)	1.9e-104	PF02096.21	60Kd inner membrane protein	4.6e-41
	PMM_0042	1	6524	6893	forward	yes				COG1847	Predicted RNA-binding protein Jag (SpoIIIJ-associated), conains KH and R3H domains (Jag) (PDB:3GKU)	3.7e-22
	PMM_0042	2	0	1635	forward	yes
	PMM_0042	2	2090	3278	forward	no
	PMM_0042	2	3392	6014	forward	yes
	PMM_0042	3	2	365	reverse	yes				COG5716	Photosystem II reaction center D1, PsbA (PsbA) (PDB:1S5L)	4.9e-59	PF00124.20	Photosynthetic reaction centre protein	5.8e-25
	PMM_0042	3	489	1086	forward	no	K01704	3-isopropylmalate/(R)-2-methylmalate dehydratase small subunit [EC:4.2.1.33 4.2.1.35]	4.3e-61	COG0066	3-isopropylmalate dehydratase small subunit (LeuD) (PDB:3Q3W)	8e-83	PF00694.20	Aconitase C-terminal domain	1.6e-18
	PMM_0042	3	1145	1838	reverse	no	K00989	ribonuclease PH [EC:2.7.7.56]	2.3e-107	COG0689	Ribonuclease PH (Rph) (PDB:1UDO)	9.3e-67	PF01138.22	3' exoribonuclease family, domain 1	5.9e-20
	PMM_0042	3	1916	2240	reverse	no				COG3937	Polyhydroxyalkanoate synthesis regulator phasin (PhaF)	6.1e-29	PF05597.12	Poly(hydroxyalcanoate) granule associated protein (phasin)	3.2e-10
	PMM_0042	3	2315	2717	reverse	yes				COG0557	Exoribonuclease R (VacB) (PDB:6H25)	5.1e-41	PF00773.20	RNB domain	2.3e-08
	PMM_0042	4	2	365	reverse	yes
	PMM_0042	4	378	1416	reverse	no				COG3347	Rhamnose utilisation protein RhaD, predicted bifunctional aldolase and dehydrogenase (RhaD) (PDB:3M4R)	6.9e-50	PF00596.22	Class II Aldolase and Adducin N-terminal domain	4e-20
	PMM_0042	4	1412	2165	reverse	no				COG1011	FMN and 5-amino-6-(5-phospho-D-ribitylamino)uracil phosphatase YigB, HAD superfamily (riboflavin biosynthesis) (YigB) (PDB:4JB3) (PUBMED:24123841)	9.5e-57	PF13419.7	Haloacid dehalogenase-like hydrolase	1.7e-23
	PMM_0042	4	2161	3433	reverse	yes	K00855	phosphoribulokinase [EC:2.7.1.19]	1.6e-66	COG0572	Uridine kinase (Udk) (PDB:5B3F)	2.3e-87	PF00485.19	Phosphoribulokinase / Uridine kinase family	1.9e-37
	PMM_0042	5	1	838	reverse	yes				COG1215	Glycosyltransferase, catalytic subunit of cellulose synthase and poly-beta-1,6-N-acetylglucosamine synthase (BcsA) (PDB:4HG6)	7.9e-36	PF00535.27	Glycosyl transferase family 2	6.4e-33
	PMM_0042	5	834	1737	reverse	no	K16698	teichuronic acid biosynthesis glycosyltransferase TuaG [EC:2.4.-.-]	6.7e-65	COG0463	Glycosyltransferase involved in cell wall bisynthesis (WcaA) (PDB:5MLZ)	1.4e-38	PF00535.27	Glycosyl transferase family 2	1.9e-35
	PMM_0042	5	1821	2679	reverse	no				COG0463	Glycosyltransferase involved in cell wall bisynthesis (WcaA) (PDB:5MLZ)	3.2e-40	PF13704.7	Glycosyl transferase family 2	5.3e-14
	PMM_0042	5	2675	4148	reverse	no				COG3307	O-antigen ligase (RfaL)	3.1e-88	PF04932.16	O-Antigen ligase	1.9e-10
	PMM_0042	5	4150	5239	reverse	no							PF03016.16	Exostosin family	1.3e-13
	PMM_0042	5	5258	6293	reverse	no				COG1208	NDP-sugar pyrophosphorylase, includes eIF-2Bgamma, eIF-2Bepsilon, and LPS biosynthesis protein s (GCD1) (PDB:6JQ8)	8.6e-101	PF00483.24	Nucleotidyl transferase	2.9e-50
	PMM_0042	6	2	1964	reverse	yes	K03406	methyl-accepting chemotaxis protein	2.3e-56	COG0840!!!COG2203!!!COG2770	Methyl-accepting chemotaxis protein (MCP) (Tar) (PDB:1QU7)!!!GAF domain (GAF)!!!HAMP domain (HAMP)	8e-31	PF00015.22	Methyl-accepting chemotaxis protein (MCP) signalling domain	2.9e-39
	PMM_0042	6	2185	3277	reverse	no				COG0456	Ribosomal protein S18 acetylase RimI and related acetyltransferases (RimI) (PDB:1GHE)	1.8e-93	PF13302.8	Acetyltransferase (GNAT) domain	3e-07
	PMM_0042	6	3588	4557	forward	no	K00218	protochlorophyllide reductase [EC:1.3.1.33]	3.6e-157	COG5748	Light-dependent NADPH-protochlorophyllide oxidoreductase (LPOR) (PDB:6RNW) (PUBMED:31645759)	7.2e-142	PF00106.26	short chain dehydrogenase	1.1e-21
	PMM_0042	6	4568	5210	reverse	no	K00793	riboflavin synthase [EC:2.5.1.9]	1.8e-81	COG0307	Riboflavin synthase alpha chain (RibC) (PDB:1I8D)	2.3e-43	PF00677.18	Lumazine binding domain	3.2e-49
	PMM_0042	6	5274	5490	reverse	no
	PMM_0042	6	5699	7640	reverse	no	K03798	cell division protease FtsH [EC:3.4.24.-]	2.9e-263	COG0465	ATP-dependent Zn proteases (HflB) (PDB:1LV7)	3.1e-245	PF01434.19	Peptidase family M41	1.2e-74
	PMM_0042	6	7652	8624	reverse	no				COG0115	Branched-chain amino acid aminotransferase/4-amino-4-deoxychorismate lyase (IlvE) (PDB:1A3G)	3.4e-59	PF01063.20	Amino-transferase class IV	1.3e-28
	PMM_0042	6	9060	9294	forward	no
	PMM_0042	6	9307	9736	reverse	no				COG0596	2-succinyl-6-hydroxy-2,4-cyclohexadiene-1-carboxylate synthase MenH and related esterases, alpha/beta hydrolase fold (MenH) (PDB:4MYS)	9.3e-09	PF12697.8	Alpha/beta hydrolase family	3.3e-08
	PMM_0042	6	9738	10155	reverse	no				COG0596	2-succinyl-6-hydroxy-2,4-cyclohexadiene-1-carboxylate synthase MenH and related esterases, alpha/beta hydrolase fold (MenH) (PDB:4MYS)	1e-07	PF00561.21	alpha/beta hydrolase fold	1.1e-09
	PMM_0042	6	10364	10913	forward	no	K02838	ribosome recycling factor	9.9e-69	COG0233	Ribosome recycling factor (Frr) (PDB:1DD5)	5.6e-59	PF01765.20	Ribosome recycling factor	5.3e-60
	PMM_0042	6	10931	11885	forward	no	K00826	branched-chain amino acid aminotransferase [EC:2.6.1.42]	8e-78	COG0115	Branched-chain amino acid aminotransferase/4-amino-4-deoxychorismate lyase (IlvE) (PDB:1A3G)	8.7e-116	PF01063.20	Amino-transferase class IV	1.6e-51
	PMM_0042	6	11983	12742	forward	no				COG3597	Uncharacterized conserved protein, DUF697 family	2e-30	PF12787.8	EcsC protein family	5.2e-10
	PMM_0042	6	12849	13077	forward	no
	PMM_0042	6	13178	15584	reverse	no	K07456	DNA mismatch repair protein MutS2	1.9e-251	COG1193	dsDNA-specific endonuclease/ATPase MutS2 (MutS2)	1.1e-215	PF00488.22	MutS domain V	7.2e-34
	PMM_0042	6	15653	15848	reverse	no
	PMM_0042	6	16332	17238	reverse	no				COG2812	DNA polymerase III, gamma/tau subunits (DnaX) (PDB:1A5T)	4.2e-75	PF13177.7	DNA polymerase III, delta subunit	7.2e-39
	PMM_0042	7	2	959	reverse	yes				COG1020!!!COG3882	EntF, seryl-AMP synthase component of non-ribosomal peptide synthetase (EntF) (PDB:5ES5)!!!Predicted enzyme involved in methoxymalonyl-ACP biosynthesis (FkbH)	9.3e-25	PF00501.29	AMP-binding enzyme	3.6e-39
	PMM_0042	7	1055	2105	reverse	no	K00613	glycine amidinotransferase [EC:2.1.4.1]	1.6e-114	COG1834	N-Dimethylarginine dimethylaminohydrolase (DdaH) (PDB:6LRH)	8.4e-144
	PMM_0042	7	2235	3039	reverse	yes	K21721	N-[(2S)-2-amino-2-carboxyethyl]-L-glutamate dehydrogenase [EC:1.5.1.51]	2e-86	COG2423	Ornithine cyclodeaminase/archaeal alanine dehydrogenase, mu-crystallin family (OCDMu) (PDB:2I99)	6.5e-64	PF02423.16	Ornithine cyclodeaminase/mu-crystallin family	1.4e-29
	PMM_0042	8	239	4430	forward	no				COG0553	Superfamily II DNA or RNA helicase, SNF2 family (HepA) (PDB:6UXV)	0	PF00176.24	SNF2 family N-terminal domain	1.1e-57
	PMM_0042	8	4477	5218	forward	no				COG4328	Predicted nuclease (RNAse H fold)	2.4e-81	PF04250.14	Protein of unknown function (DUF429)	2.7e-33
	PMM_0042	8	5517	5937	forward	no				COG5485	Predicted ester cyclase (PDB:3EHC)	1.1e-54	PF07366.13	SnoaL-like polyketide cyclase	2.5e-36
	PMM_0042	8	6597	6717	reverse	yes				COG3668	Plasmid stabilization system protein ParE (ParE) (PDB:3KXE)	3.7e-08
	PMM_0042	9	39	1980	forward	no				COG1166	Arginine decarboxylase (spermidine biosynthesis) (SpeA) (PDB:3N2O)	1.5e-263	PF02784.17	Pyridoxal-dependent decarboxylase, pyridoxal binding domain	2.2e-42
	PMM_0042	9	1976	2438	reverse	no	K00783	23S rRNA (pseudouridine1915-N3)-methyltransferase [EC:2.1.1.177]	4.2e-53	COG1576	23S rRNA pseudoU1915 N3-methylase RlmH (RlmH) (PDB:1NS5)	8.7e-29	PF02590.18	Predicted SPOUT methyltransferase	2.3e-50
	PMM_0042	9	2440	2797	reverse	no
	PMM_0042	9	2861	3899	reverse	yes				COG0312	Zn-dependent protease PmbA/TldA or its inactivated homolog (TldD) (PDB:3TV9) (PUBMED:12029038)	1.3e-101	PF01523.17	Putative modulator of DNA gyrase	5.2e-32
	PMM_0042	10	2	908	reverse	yes	K01883	cysteinyl-tRNA synthetase [EC:6.1.1.16]	1.4e-160	COG0215	Cysteinyl-tRNA synthetase (CysS) (PDB:1LI5)	6.6e-113	PF01406.20	tRNA synthetases class I (C) catalytic domain	2.7e-131
	PMM_0042	10	1162	2230	forward	no	K01624	fructose-bisphosphate aldolase, class II [EC:4.1.2.13]	1.3e-104	COG0191	Fructose/tagatose bisphosphate aldolase (Fba) (PDB:1B57)	1.2e-166	PF01116.21	Fructose-bisphosphate aldolase class-II	1.7e-93
	PMM_0042	10	2361	2823	reverse	no	K11991	tRNA(adenine34) deaminase [EC:3.5.4.33]	4.6e-71	COG0590	tRNA(Arg) A34 adenosine deaminase TadA (TadA) (PDB:2A8N)	3.2e-47	PF14437.7	MafB19-like deaminase	2.6e-29
	PMM_0042	10	2822	4817	reverse	no				COG2203!!!COG2205!!!COG4250	GAF domain (GAF)!!!K+-sensing histidine kinase KdpD (KdpD) (PDB:2KSF)!!!DICT sensory domain found in diguanylate cyclases and two-component systems (DICT)	2.5e-149	PF10069.10	Sensory domain in DIguanylate Cyclases and Two-component system	1.6e-32
	PMM_0042	10	5063	6428	forward	no	K01929	UDP-N-acetylmuramoyl-tripeptide--D-alanyl-D-alanine ligase [EC:6.3.2.10]	1.4e-137	COG0770	UDP-N-acetylmuramyl pentapeptide synthase (MurF) (PDB:4CVK)	1.1e-106	PF08245.13	Mur ligase middle domain	2e-36
	PMM_0042	10	6456	7314	forward	no				COG0300	Short-chain dehydrogenase (YqjQ)	4e-67	PF00106.26	short chain dehydrogenase	1.8e-57
	PMM_0042	10	7417	7708	forward	no	K02639	ferredoxin	6.5e-50	COG0633	Ferredoxin (Fdx) (PDB:1KRH)	1.9e-37	PF00111.28	2Fe-2S iron-sulfur cluster binding domain	6.6e-21
	PMM_0042	10	7847	8957	forward	no	K00121	S-(hydroxymethyl)glutathione dehydrogenase / alcohol dehydrogenase [EC:1.1.1.284 1.1.1.1]	4.1e-210	COG1062	Zn-dependent alcohol/formaldehyde dehydrogenase (FrmA) (PDB:1A71)	8.7e-192	PF00107.27	Zinc-binding dehydrogenase	2.3e-27
	PMM_0042	10	8979	9807	forward	no	K01070	S-formylglutathione hydrolase [EC:3.1.2.12]	2.6e-145	COG0627	S-formylglutathione hydrolase FrmB (FrmB) (PDB:1DQY)	1.3e-120	PF00756.21	Putative esterase	2.3e-58
	PMM_0042	10	9874	11497	forward	no				COG1032	Radical SAM superfamily enzyme YgiQ, UPF0313 family (YgiQ) (PDB:6FD2)	2.7e-189	PF04055.22	Radical SAM superfamily	3.1e-15
	PMM_0042	10	11549	13139	reverse	no	K16149	1,4-alpha-glucan branching enzyme [EC:2.4.1.18]	9.5e-229	COG1543	Predicted glycosyl hydrolase, contains GH57 and DUF1957 domains (PDB:1UFA)	1.8e-267	PF03065.16	Glycosyl hydrolase family 57	2.3e-46
	PMM_0042	10	13203	14439	reverse	no	K09942	uncharacterized protein	5.6e-127	COG3330	Uncharacterized conserved protein BH1414	1.1e-126	PF16258.6	Domain of unknown function (DUF4912)	8.1e-43
	PMM_0042	10	14658	15408	reverse	no
	PMM_0042	10	15561	15756	forward	no				COG1251	NAD(P)H-nitrite reductase, large subunit (NirB)	4.3e-06	PF04324.16	BFD-like [2Fe-2S] binding domain	5.7e-11
	PMM_0042	11	0	1518	forward	yes				COG1357	Uncharacterized conserved protein YjbI, contains pentapeptide repeats (YjbI) (PDB:2BM4)	1.3e-25	PF07602.12	Protein of unknown function (DUF1565)	4.4e-24
	PMM_0042	11	1696	1981	forward	no	K09803	uncharacterized protein	3.1e-08
	PMM_0042	11	1977	2229	forward	no							PF12441.9	CopG antitoxin of type II toxin-antitoxin system	1.3e-12
	PMM_0042	11	2331	2907	forward	no	K06169	tRNA-(ms[2]io[6]A)-hydroxylase [EC:1.-.-.-]	6.7e-67	COG4445	tRNA isopentenyl-2-thiomethyl-A-37 hydroxylase MiaE (synthesis of 2-methylthio-cis-ribozeatin) (MiaE) (PDB:2ITB)	2.7e-56	PF06175.12	tRNA-(MS[2]IO[6]A)-hydroxylase (MiaE)	2.3e-58
	PMM_0042	11	2967	4008	reverse	no	K00134	glyceraldehyde 3-phosphate dehydrogenase [EC:1.2.1.12]	1e-158	COG0057	Glyceraldehyde-3-phosphate dehydrogenase/erythrose-4-phosphate dehydrogenase (GapA) (PDB:3ZDF)	1.2e-150	PF02800.21	Glyceraldehyde 3-phosphate dehydrogenase, C-terminal domain	1.8e-68
	PMM_0042	11	2967	4008	reverse	no	K00150	glyceraldehyde-3-phosphate dehydrogenase (NAD(P)) [EC:1.2.1.59]	1.7e-85	COG0057	Glyceraldehyde-3-phosphate dehydrogenase/erythrose-4-phosphate dehydrogenase (GapA) (PDB:3ZDF)	1.2e-150	PF02800.21	Glyceraldehyde 3-phosphate dehydrogenase, C-terminal domain	1.8e-68
	PMM_0042	11	4068	4560	forward	no	K03216	tRNA (cytidine/uridine-2'-O-)-methyltransferase [EC:2.1.1.207]	1.4e-73	COG0219	tRNA(Leu) C34 or U34 (ribose-2'-O)-methylase TrmL, contains SPOUT domain (TrmL) (PDB:4JAK)	1.4e-40	PF00588.20	SpoU rRNA Methylase family	1.1e-33
	PMM_0042	11	4585	5767	forward	no	K03686	molecular chaperone DnaJ	3.7e-138	COG0484	DnaJ-class molecular chaperone with C-terminal Zn finger domain (DnaJ) (PDB:1BQ0)	7.1e-99	PF01556.19	DnaJ C terminal domain	3.6e-38
	PMM_0042	11	5840	6677	forward	no				COG0739	Murein DD-endopeptidase MepM and murein hydrolase activator NlpD, contains LysM domain (NlpD) (PDB:2GU1)	3.6e-57	PF01551.23	Peptidase family M23	4.5e-34
	PMM_0042	11	6883	7552	reverse	no	K01358	ATP-dependent Clp protease, protease subunit [EC:3.4.21.92]	1.6e-101	COG0740	ATP-dependent protease ClpP, protease subunit (ClpP) (PDB:1TG6)	3.7e-81	PF00574.24	Clp protease	2.5e-86
	PMM_0042	11	7809	8445	forward	no
	PMM_0042	12	0	84	reverse	yes
	PMM_0042	12	125	1655	forward	no	K03820	apolipoprotein N-acyltransferase [EC:2.3.1.269]	2.5e-106	COG0815	Apolipoprotein N-acyltransferase (Lnt) (PDB:6NWR)	2.6e-122	PF00795.23	Carbon-nitrogen hydrolase	1.7e-21
	PMM_0042	12	1765	2203	forward	no				COG0484	DnaJ-class molecular chaperone with C-terminal Zn finger domain (DnaJ) (PDB:1BQ0)	1.2e-22	PF00226.32	DnaJ domain	1.5e-20
	PMM_0042	12	2202	2481	forward	no				COG5789	Uncharacterized cyanobacterial/plant protein Pro1627, DUF3143 (PF11341) family (Pro1627)	6.7e-16	PF11341.9	Protein of unknown function (DUF3143)	7.1e-24
	PMM_0042	12	2477	3398	reverse	no	K11753	riboflavin kinase / FMN adenylyltransferase [EC:2.7.1.26 2.7.7.2]	2e-113	COG0196	FAD synthase (RibF) (PDB:1MRZ)	5e-76	PF06574.13	FAD synthetase	2.6e-41
	PMM_0042	12	3724	3934	forward	no
	PMM_0042	12	4066	6259	forward	no	K00700	1,4-alpha-glucan branching enzyme [EC:2.4.1.18]	0	COG0296	1,4-alpha-glucan branching enzyme (GlgB) (PDB:4LPC) (PUBMED:25871919)	2.5e-283	PF02922.19	Carbohydrate-binding module 48 (Isoamylase N-terminal domain)	1.6e-26
	PMM_0042	12	6275	6632	reverse	no
	PMM_0042	12	6661	6967	forward	no
	PMM_0042	12	6966	7464	forward	no	K00950	2-amino-4-hydroxy-6-hydroxymethyldihydropteridine diphosphokinase [EC:2.7.6.3]	3e-60	COG0801	7,8-dihydro-6-hydroxymethylpterin pyrophosphokinase (folate biosynthesis) (FolK) (PDB:1CBK)	1.7e-38	PF01288.21	7,8-dihydro-6-hydroxymethylpterin-pyrophosphokinase (HPPK)	2.6e-31
	PMM_0042	13	0	2553	forward	yes
	PMM_0042	14	0	294	reverse	yes
	PMM_0042	14	659	1100	forward	no
	PMM_0042	14	1099	1480	forward	no							PF18480.2	Domain of unknown function (DUF5615)	1.5e-08
	PMM_0042	14	1579	1987	forward	no				COG2947	Predicted RNA-binding protein, contains EVE domain (EVE) (PDB:1ZCE) (PUBMED:32652237)	1.3e-47	PF01878.19	EVE domain	1.4e-42
	PMM_0042	14	2084	2432	reverse	no
	PMM_0042	14	2476	3943	forward	no	K01426	amidase [EC:3.5.1.4]	1.4e-122	COG0154	Asp-tRNAAsn/Glu-tRNAGln amidotransferase A subunit or related amidase (GatA) (PDB:3H0L)	1.3e-195	PF01425.22	Amidase	3.8e-160
	PMM_0042	14	2476	3943	forward	no	K02433	aspartyl-tRNA(Asn)/glutamyl-tRNA(Gln) amidotransferase subunit A [EC:6.3.5.6 6.3.5.7]	1.4e-218	COG0154	Asp-tRNAAsn/Glu-tRNAGln amidotransferase A subunit or related amidase (GatA) (PDB:3H0L)	1.3e-195	PF01425.22	Amidase	3.8e-160
	PMM_0042	14	3937	4201	reverse	no
	PMM_0042	15	1	511	reverse	yes				COG4271	Predicted nucleotide-binding protein containing TIR -like domain	8.2e-28
	PMM_0042	15	773	1067	forward	no
	PMM_0042	15	1270	1867	forward	no				COG0484	DnaJ-class molecular chaperone with C-terminal Zn finger domain (DnaJ) (PDB:1BQ0)	8.4e-08	PF00226.32	DnaJ domain	7.6e-16
	PMM_0042	15	2061	2643	forward	no
	PMM_0042	15	2585	4067	reverse	no	K23997	ADP-dependent NAD(P)H-hydrate dehydratase / NAD(P)H-hydrate epimerase [EC:4.2.1.136 5.1.99.6]	5.8e-131	COG0062!!!COG0063	NAD(P)H-hydrate repair enzyme Nnr, NAD(P)H-hydrate epimerase domain (Nnr1) (PDB:3RRB)!!!NAD(P)H-hydrate repair enzyme Nnr, NAD(P)H-hydrate dehydratase domain (Nnr2) (PDB:1KYH)	4.4e-122	PF01256.18	Carbohydrate kinase	6e-57
	PMM_0042	15	4099	4543	reverse	no				COG5710	Photosystem I reaction center subunit XI, PsaL (PsaL) (PDB:4L6V) (PUBMED:11418848)	2.4e-36	PF02605.16	Photosystem I reaction centre subunit XI	2.1e-46
	PMM_0042	15	4643	4763	reverse	yes
	PMM_0042	16	1	634	forward	yes				COG0215	Cysteinyl-tRNA synthetase (CysS) (PDB:1LI5)	1.5e-39	PF09190.12	DALR domain	6.2e-16
	PMM_0042	16	784	1252	forward	no							PF13301.7	Protein of unknown function (DUF4079)	3.5e-21
	PMM_0042	16	1259	1472	reverse	no							PF17275.3	Family of unknown function (DUF5340)	4e-23
	PMM_0042	16	1476	2370	reverse	no	K01609	indole-3-glycerol phosphate synthase [EC:4.1.1.48]	5.7e-117	COG0134	Indole-3-glycerol phosphate synthase (TrpC) (PDB:6BMA)	4.1e-91	PF00218.22	Indole-3-glycerol phosphate synthase	5.3e-90
	PMM_0042	16	2419	3109	forward	no				COG1011	FMN and 5-amino-6-(5-phospho-D-ribitylamino)uracil phosphatase YigB, HAD superfamily (riboflavin biosynthesis) (YigB) (PDB:4JB3) (PUBMED:24123841)	5.3e-38	PF13419.7	Haloacid dehalogenase-like hydrolase	4.2e-19
	PMM_0042	16	3214	3421	forward	no							PF10742.10	Protein of unknown function (DUF2555)	1.6e-23
	PMM_0042	16	3417	3627	reverse	no				COG5788	Cyanobacterial/chloroplast protein SipA, regulator of sensor kinase NblS (Hik33), DUF3148 (PF11347) family (SipA)	2.8e-19	PF11347.9	Protein of unknown function (DUF3148)	1.3e-31
	PMM_0042	16	3909	4413	reverse	no
	PMM_0042	16	4483	5074	reverse	no	K06287	septum formation protein	5.1e-73	COG0424	7-methyl-GTP pyrophosphatase and related NTP pyrophosphatases, Maf/HAM1 superfamily (Maf) (PDB:2P5X) (PUBMED:24210219)	6.1e-51	PF02545.15	Maf-like protein	2e-60
	PMM_0042	16	5450	5669	reverse	no
	PMM_0042	16	5962	6163	reverse	yes				COG2242	Precorrin-6B methylase 2 (CobL) (PDB:1F38)	8.4e-21
	PMM_0042	17	2	167	forward	yes				COG4636	Endonuclease, Uma2 family (restriction endonuclease fold) (Uma2) (PDB:1WDJ) (PUBMED:17873039)	5.3e-13
	PMM_0042	17	236	479	forward	no	K19165	antitoxin Phd	6.1e-17	COG2161	Antitoxin component YafN of the YafNO toxin-antitoxin module, PHD/YefM family (StbD) (PDB:2A6Q)	6.6e-12	PF02604.20	Antitoxin Phd_YefM, type II toxin-antitoxin system	1.3e-14
	PMM_0042	17	475	901	forward	no	K07062	toxin FitB [EC:3.1.-.-]	3.8e-39	COG1487	Ribonuclease/mRNA interferase VapC, contains PIN domain (VapC) (PDB:3TND)	6.1e-37	PF01850.22	PIN domain	2.5e-09
	PMM_0042	17	947	1643	reverse	no							PF01292.21	Prokaryotic cytochrome b561	7.6e-16
	PMM_0042	17	1675	2965	reverse	no							PF10216.10	CO2 hydration protein (ChpXY)	1.1e-177
	PMM_0042	17	2995	4576	reverse	no	K05575	NAD(P)H-quinone oxidoreductase subunit 4 [EC:7.1.1.2]	5.9e-195	COG1008	NADH:ubiquinone oxidoreductase subunit 4 (chain M) (NuoM) (PDB:6HUM)	3.4e-197	PF00361.21	Proton-conducting membrane transporter	8.5e-67
	PMM_0042	17	4768	6580	reverse	no	K05577	NAD(P)H-quinone oxidoreductase subunit 5 [EC:7.1.1.2]	1.7e-149	COG1009	Membrane H+-translocase/NADH:ubiquinone oxidoreductase subunit 5 (chain L)/Multisubunit Na+/H+ antiporter, MnhA subunit (NuoL) (PDB:3RKO)	5.9e-222	PF00361.21	Proton-conducting membrane transporter	1.8e-49
	PMM_0042	17	6823	7150	forward	no
	PMM_0042	17	7199	7565	reverse	yes
	PMM_0042	18	0	1803	forward	yes				COG0841	Multidrug efflux pump subunit AcrB (AcrB) (PDB:1IWG)	2e-198	PF00873.20	AcrB/AcrD/AcrF family	1.8e-132
	PMM_0042	18	1891	2293	forward	no	K19761	gamma-glutamylaminecyclotransferase [EC:2.3.2.-]	3.3e-16				PF06094.13	Gamma-glutamyl cyclotransferase, AIG2-like	8.9e-18
	PMM_0042	18	2300	2741	forward	no
	PMM_0042	18	2721	3105	forward	no							PF08848.12	Domain of unknown function (DUF1818)	9.8e-21
	PMM_0042	18	3126	3846	forward	no
	PMM_0042	18	3983	4274	forward	no				COG0776	Bacterial nucleoid DNA-binding protein IHF-alpha (HimA) (PDB:1B8Z)	4.8e-17	PF00216.22	Bacterial DNA-binding protein	7.5e-25
	PMM_0042	18	4290	5373	forward	no	K01551	arsenite/tail-anchored protein-transporting ATPase [EC:7.3.2.7 7.3.-.-]	2.3e-28	COG0003	Anion-transporting ATPase, ArsA/GET3 family (ArsA) (PDB:1F48)	5.5e-74	PF02374.16	Anion-transporting ATPase	7e-26
	PMM_0042	18	5382	6747	forward	no	K03215	23S rRNA (uracil1939-C5)-methyltransferase [EC:2.1.1.190]	1.1e-151	COG2265	tRNA/tmRNA/rRNA uracil-C5-methylase, TrmA/RlmC/RlmD family (TrmA) (PDB:1UWV)	1.3e-128	PF05958.12	tRNA (Uracil-5-)-methyltransferase	9.1e-31
	PMM_0042	18	6748	8356	forward	yes	K03442	small conductance mechanosensitive channel	8e-72	COG0664!!!COG3264	cAMP-binding domain of CRP or a regulatory subunit of cAMP-dependent protein kinases (Crp) (PDB:1FT9)!!!Small-conductance mechanosensitive channel MscK (MscK)	1.9e-139	PF00924.19	Mechanosensitive ion channel	3.5e-59
	PMM_0042	19	2	719	reverse	yes	K04763	integrase/recombinase XerD	3.1e-62	COG4974	Site-specific recombinase XerD (XerD) (PDB:1A0P)	1.1e-43	PF00589.23	Phage integrase family	1.3e-23
	PMM_0042	19	792	1851	forward	no	K06949	ribosome biogenesis GTPase / thiamine phosphate phosphatase [EC:3.6.1.- 3.1.3.100]	6.7e-106	COG1162	Ribosome biogenesis GTPase RsgA (RsgA) (PDB:1T9H)	5.7e-84	PF03193.17	RsgA GTPase	7.3e-58
	PMM_0042	19	2320	2530	reverse	no				COG2402	Predicted nucleic acid-binding protein, contains PIN domain (PDB:5WZF)	9.4e-23
	PMM_0042	19	2526	2736	reverse	no
	PMM_0042	19	3448	4684	reverse	no				COG2226	Ubiquinone/menaquinone biosynthesis C-methylase UbiE/MenG (UbiE) (PDB:4OBW)	2.4e-12	PF13395.7	HNH endonuclease	5.5e-06
	PMM_0042	19	5053	5428	forward	no	K03111	single-strand DNA-binding protein	3.3e-31	COG0629	Single-stranded DNA-binding protein (Ssb) (PDB:1EQQ)	2e-39	PF00436.26	Single-strand binding protein family	2.8e-27
	PMM_0042	19	5424	5628	reverse	no	K03154	sulfur carrier protein	2.6e-19	COG2104	Sulfur carrier protein ThiS (thiamine biosynthesis) (ThiS) (PDB:1F0Z)	1e-13	PF02597.21	ThiS family	6.3e-15
	PMM_0042	19	5620	6652	reverse	no	K00788	thiamine-phosphate pyrophosphorylase [EC:2.5.1.3]	4.5e-83	COG0352	Thiamine monophosphate synthase (ThiE) (PDB:1G4T) (PUBMED:19060138)	1.1e-98	PF02581.18	Thiamine monophosphate synthase	3.6e-61
	PMM_0042	19	6938	7433	forward	yes				COG3420	Nitrous oxide reductase accessory protein NosD, contains tandem CASH domains (NosD) (PDB:2KZW)	1.1e-32	PF07602.12	Protein of unknown function (DUF1565)	5.2e-32
	PMM_0042	20	75	798	reverse	no				COG0438	Glycosyltransferase involved in cell wall bisynthesis (RfaB) (PDB:2IV7)	1.3e-42	PF13439.7	Glycosyltransferase Family 4	1.3e-31
	PMM_0042	20	864	2646	reverse	no	K02343	DNA polymerase III subunit gamma/tau [EC:2.7.7.7]	2e-171	COG2812	DNA polymerase III, gamma/tau subunits (DnaX) (PDB:1A5T)	3.5e-142	PF13177.7	DNA polymerase III, delta subunit	1.9e-48
	PMM_0042	20	2930	3218	forward	no				COG0724	RNA recognition motif (RRM) domain (RRM) (PDB:1HL6)	4.1e-29	PF00076.23	RNA recognition motif. (a.k.a. RRM, RBD, or RNP domain)	5e-22
	PMM_0042	20	3319	3817	forward	no				COG2343	Uncharacterized conserved protein, DUF427 family (PDB:3DJM)	3.2e-69	PF04248.13	Domain of unknown function (DUF427)	2.3e-38
	PMM_0042	20	3875	4535	reverse	no
	PMM_0042	20	4524	4614	reverse	no
	PMM_0042	20	4610	6128	reverse	no	K05846	osmoprotectant transport system permease protein	9.1e-112	COG1174!!!COG1732	ABC-type proline/glycine betaine transport system, permease component (OpuBB)!!!Periplasmic glycine betaine/choline-binding (lipo)protein of an ABC-type transport system (osmoprotectant binding protein) (OsmF) (PDB:4WEP)	3.7e-185	PF04069.13	Substrate binding domain of ABC-type glycine betaine transport system	2.4e-59
	PMM_0042	20	4610	6128	reverse	no	K05845	osmoprotectant transport system substrate-binding protein	2.3e-101	COG1174!!!COG1732	ABC-type proline/glycine betaine transport system, permease component (OpuBB)!!!Periplasmic glycine betaine/choline-binding (lipo)protein of an ABC-type transport system (osmoprotectant binding protein) (OsmF) (PDB:4WEP)	3.7e-185	PF04069.13	Substrate binding domain of ABC-type glycine betaine transport system	2.4e-59
	PMM_0042	20	6124	6877	reverse	no				COG1125	ABC-type proline/glycine betaine transport system, ATPase component (OpuBA)	7.2e-89	PF00005.28	ABC transporter	3.1e-33
	PMM_0042	20	6932	7394	reverse	no	K09775	uncharacterized protein	4.1e-61	COG1963	Acid phosphatase family membrane protein YuiD (YuiD)	3.8e-40	PF02681.15	Divergent PAP2 family	8.1e-51
	PMM_0042	20	7404	8295	reverse	no	K13789	geranylgeranyl diphosphate synthase, type II [EC:2.5.1.1 2.5.1.10 2.5.1.29]	1.4e-127	COG0142	Geranylgeranyl pyrophosphate synthase (IspA) (PDB:2AZJ)	2.2e-105	PF00348.18	Polyprenyl synthetase	3.7e-59
	PMM_0042	20	8509	9568	forward	no				COG1363	Putative aminopeptidase FrvX (FrvX) (PDB:1VHE)	2e-108	PF05343.15	M42 glutamyl aminopeptidase	1.2e-57
	PMM_0042	20	9670	9805	forward	no
	PMM_0042	20	9840	10191	forward	yes				COG4828	Uncharacterized membrane protein	4.6e-22	PF07784.12	Protein of unknown function (DUF1622)	4.6e-22
	PMM_0042	21	1	199	forward	yes				COG0345	Pyrroline-5-carboxylate reductase (ProC) (PDB:3GT0) (PUBMED:22125496;26507882)	9.5e-17	PF14748.7	Pyrroline-5-carboxylate reductase dimerisation	3.9e-22
	PMM_0042	21	598	1714	forward	no	K03593	ATP-binding protein involved in chromosome partitioning	6.4e-137	COG0489	Fe-S cluster carrier ATPase, Mrp/ApbC/NBP35 family (Mrp) (PDB:2PH1) (PUBMED:18616280;19114487;31709520)	7.5e-135	PF10609.10	NUBPL iron-transfer P-loop NTPase	1.2e-95
	PMM_0042	21	1940	2600	reverse	no	K17893	ubiquinol oxidase [EC:1.10.3.11]	1.7e-85				PF01786.18	Alternative oxidase	6.2e-33
	PMM_0042	21	3020	4580	reverse	no	K14606	lycopene cyclase CruP [EC:5.5.1.19]	8.9e-259	COG0644	Dehydrogenase (flavoprotein) (FixC) (PDB:4OPU)	1e-193
	PMM_0042	21	4855	5002	forward	yes
	PMM_0042	22	1	448	forward	yes				COG4636	Endonuclease, Uma2 family (restriction endonuclease fold) (Uma2) (PDB:1WDJ) (PUBMED:17873039)	3.8e-53	PF05685.13	Putative restriction endonuclease	4.8e-34
	PMM_0042	22	476	1259	reverse	no				COG3694	ABC-type uncharacterized transport system, permease component	2.8e-112	PF06182.12	ABC-2 family transporter protein	1.1e-69
	PMM_0042	22	1322	1700	forward	no
	PMM_0042	22	1798	2599	reverse	no				COG4587	ABC-type uncharacterized transport system, permease component	9.6e-108	PF06182.12	ABC-2 family transporter protein	2.5e-18
	PMM_0042	22	2595	3579	reverse	no	K01990	ABC-2 type transport system ATP-binding protein	2.4e-80	COG4586	ABC-type uncharacterized transport system, ATPase component	3e-143	PF00005.28	ABC transporter	1.2e-25
	PMM_0042	22	3588	5016	reverse	no	K18814	putative inorganic carbon (hco3(-)) transporter	2.3e-67	COG3307	O-antigen ligase (RfaL)	1e-80	PF04932.16	O-Antigen ligase	1.6e-19
	PMM_0042	22	4999	5500	reverse	no							PF14221.7	Domain of unknown function (DUF4330)	8.9e-42
	PMM_0042	22	5880	7455	forward	no	K00705	4-alpha-glucanotransferase [EC:2.4.1.25]	3.7e-155	COG1640	4-alpha-glucanotransferase (MalQ) (PDB:1CWY)	2.1e-183	PF02446.18	4-alpha-glucanotransferase	2.3e-168
	PMM_0042	22	7461	8541	forward	no				COG0673	Predicted dehydrogenase (MviM) (PDB:3UUW)	2.4e-106	PF01408.23	Oxidoreductase family, NAD-binding Rossmann fold	1.4e-26
	PMM_0042	22	8463	8739	reverse	no
	PMM_0042	22	8773	9904	forward	no				COG1035	Coenzyme F420-reducing hydrogenase, beta subunit (FrhB) (PDB:3ZFS)	2.4e-144	PF04432.14	Coenzyme F420 hydrogenase/dehydrogenase, beta subunit C terminus	6.3e-34
	PMM_0042	22	10067	12605	forward	no	K16881	mannose-1-phosphate guanylyltransferase / phosphomannomutase [EC:2.7.7.13 5.4.2.8]	0	COG1109!!!COG1208	Phosphomannomutase (ManB) (PDB:6MNV)!!!NDP-sugar pyrophosphorylase, includes eIF-2Bgamma, eIF-2Bepsilon, and LPS biosynthesis protein s (GCD1) (PDB:6JQ8)	0	PF00483.24	Nucleotidyl transferase	2.6e-55
	PMM_0042	22	12723	14640	forward	no				COG3391	DNA-binding beta-propeller fold protein YncE (YncE) (PDB:3VGZ) (PUBMED:22120742;28628661)	4.3e-146
	PMM_0042	22	14609	15557	forward	no							PF13620.7	Carboxypeptidase regulatory-like domain	9.1e-11
	PMM_0042	23	216	456	forward	no				COG0456	Ribosomal protein S18 acetylase RimI and related acetyltransferases (RimI) (PDB:1GHE)	3.5e-21
	PMM_0042	23	406	700	forward	no	K03395	aminoglycoside 3-N-acetyltransferase I [EC:2.3.1.60]	5.3e-43	COG0456	Ribosomal protein S18 acetylase RimI and related acetyltransferases (RimI) (PDB:1GHE)	5e-38	PF00583.26	Acetyltransferase (GNAT) family	7.3e-12
	PMM_0042	23	954	1533	reverse	no	K06181	23S rRNA pseudouridine2457 synthase [EC:5.4.99.20]	7.8e-97	COG1187	Pseudouridylate synthase RsuA, specific for 16S rRNA U516 and 23S rRNA U2605 (RsuA) (PDB:1KSK)	7e-68	PF00849.23	RNA pseudouridylate synthase	3.1e-17
	PMM_0042	23	1539	2832	reverse	no	K06885	uncharacterized protein	1.7e-107	COG1078	HD superfamily phosphohydrolase (YdhJ) (PDB:2HEK)	1.9e-142	PF01966.23	HD domain	9.7e-12
	PMM_0042	23	2972	3674	forward	no	K03610	septum site-determining protein MinC	2.5e-63	COG0850	Septum site-determining protein MinC (MinC) (PDB:1HF2)	1e-65	PF03775.17	Septum formation inhibitor MinC, C-terminal domain	3e-33
	PMM_0042	23	3723	4545	forward	no	K03609	septum site-determining protein MinD	6.9e-99	COG2894	Septum site-determining ATPase MinD (MinD) (PDB:4V02)	1.1e-103	PF01656.24	CobQ/CobB/MinD/ParA nucleotide binding domain	2.5e-25
	PMM_0042	23	4573	4936	forward	no	K03608	cell division topological specificity factor	3.7e-32	COG0851	Septum formation topological specificity factor MinE (MinE) (PDB:1EV0)	4.6e-17	PF03776.15	Septum formation topological specificity factor MinE	3.7e-21
	PMM_0042	23	4980	5544	forward	no				COG5713	Photosystem I assembly protein Ycf3, contains TPR repeats (Ycf3)	3.1e-44	PF00515.29	Tetratricopeptide repeat	1.1e-12
	PMM_0042	23	5549	5894	forward	no	K02503	histidine triad (HIT) family protein	4.1e-54	COG0537	Purine nucleoside phosphoramidase/Ap4A hydrolase, histidine triade (HIT) family (HinT) (PDB:1AV5) (PUBMED:20934431)	3.9e-42	PF01230.24	HIT domain	2.6e-30
	PMM_0042	23	5985	6399	forward	no				COG5756	FoF1-type ATP synthase subunit Atp1, cyanobacterial family (Atp1)	2e-16	PF12966.8	N-ATPase, AtpR subunit	9.3e-09
	PMM_0042	23	6442	7180	forward	no	K02108	F-type H+-transporting ATPase subunit a	1.7e-78	COG0356	FoF1-type ATP synthase, membrane subunit a (AtpB) (PUBMED:22931285)	3.2e-81	PF00119.21	ATP synthase A chain	2.7e-54
	PMM_0042	23	7238	7583	forward	no	K02110	F-type H+-transporting ATPase subunit c	1.5e-31	COG0636	FoF1-type ATP synthase, membrane subunit c/Archaeal/vacuolar-type H+-ATPase, subunit K (AtpE) (PDB:1C17)	8.2e-16	PF00137.22	ATP synthase subunit C	1.8e-19
	PMM_0042	23	7686	8202	forward	no	K02109	F-type H+-transporting ATPase subunit b	1.5e-30	COG0711	FoF1-type ATP synthase, membrane subunit b or b' (AtpF) (PDB:1B9U)	1.7e-12	PF00430.19	ATP synthase B/B' CF(0)	7.6e-28
	PMM_0042	23	8211	8730	forward	no	K02109	F-type H+-transporting ATPase subunit b	5.6e-31	COG0711	FoF1-type ATP synthase, membrane subunit b or b' (AtpF) (PDB:1B9U)	1.1e-14	PF00430.19	ATP synthase B/B' CF(0)	5.5e-32
	PMM_0042	23	8743	9289	forward	no	K02113	F-type H+-transporting ATPase subunit delta	4.2e-46	COG0712	FoF1-type ATP synthase, delta subunit (AtpH) (PDB:1ABV)	5.5e-38	PF00213.19	ATP synthase delta (OSCP) subunit	3.4e-49
	PMM_0042	23	9316	10231	forward	no	K00791	tRNA dimethylallyltransferase [EC:2.5.1.75]	3.2e-97	COG0324	tRNA A37 N6-isopentenylltransferase MiaA (MiaA) (PDB:2ZM5)	9e-86	PF01715.18	IPP transferase	2e-77
	PMM_0042	23	10260	10689	reverse	no
	PMM_0042	23	10797	11364	forward	no	K03152	protein deglycase [EC:3.5.1.124]	6.2e-63	COG0693	Protein/nucleotide deglycase, PfpI/YajL/DJ-1 family (repair of methylglyoxal-glycated proteins and nucleic acids) (YajL) (PDB:5SY4) (PUBMED:19028889;28596309;26678554)	1.8e-44	PF01965.25	DJ-1/PfpI family	2e-44
	PMM_0042	23	11320	11956	forward	no
	PMM_0042	23	11968	13000	reverse	no							PF01436.22	NHL repeat	4.7e-05
	PMM_0042	23	13003	13417	reverse	no	K02884	large subunit ribosomal protein L19	6.3e-47	COG0335	Ribosomal protein L19 (RplS) (PDB:1VS6) (PUBMED:27941785)	4.6e-37	PF01245.21	Ribosomal protein L19	7.7e-45
	PMM_0042	23	13555	13687	forward	yes
	PMM_0042	24	0	141	reverse	yes
	PMM_0042	24	304	499	reverse	no
	PMM_0042	24	486	723	reverse	no
	PMM_0042	24	874	1051	forward	no
	PMM_0042	24	1166	1421	reverse	no
	PMM_0042	24	1650	2265	reverse	no				COG0664	cAMP-binding domain of CRP or a regulatory subunit of cAMP-dependent protein kinases (Crp) (PDB:1FT9)	7.8e-41	PF13545.7	Crp-like helix-turn-helix domain	1.1e-13
	PMM_0042	24	2316	2703	reverse	no				COG3118	Chaperedoxin CnoX, contains thioredoxin-like and TPR-like domains, YbbN/TrxSC family (CnoX) (PDB:3QDN) (PUBMED:21498507;29754824)	7.6e-18	PF00085.21	Thioredoxin	2e-16
	PMM_0042	24	2833	2989	forward	no
	PMM_0042	24	3348	3516	reverse	yes
	PMM_0042	25	1	748	forward	yes				COG0438	Glycosyltransferase involved in cell wall bisynthesis (RfaB) (PDB:2IV7)	3.2e-81	PF00534.21	Glycosyl transferases group 1	2e-39
	PMM_0042	25	994	1327	forward	no				COG5762	Uncharacterized cyanobacterial/plant protein PM23 (seed maturation protein), contains DUF760 (PF05542) domain (PM23)	2e-22	PF05542.12	Protein of unknown function (DUF760)	1.3e-22
	PMM_0042	25	1530	1764	forward	no	K03073	preprotein translocase subunit SecE	9.6e-17	COG0690	Preprotein translocase subunit SecE (SecE) (PDB:5MG3) (PUBMED:29684280)	2.4e-11	PF00584.21	SecE/Sec61-gamma subunits of protein translocation complex	4e-15
	PMM_0042	25	1773	2373	forward	no	K02601	transcription termination/antitermination protein NusG	5e-62	COG0250	Transcription termination/antitermination protein NusG (NusG) (PDB:3EWG) (PUBMED:19500594)	8.6e-77	PF02357.20	Transcription termination factor nusG	2.6e-23
	PMM_0042	25	2423	2786	forward	no
	PMM_0042	25	2703	3702	reverse	no				COG1060	2-iminoacetate synthase ThiH/Menaquinone biosynthesis enzymes MqnC and MqnE (ThiH) (PDB:4WCX) (PUBMED:18801996)	7.5e-102	PF04055.22	Radical SAM superfamily	5.9e-10
	PMM_0042	25	3797	4529	forward	no	K05941	glutathione gamma-glutamylcysteinyltransferase [EC:2.3.2.15]	5.1e-57				PF05023.15	Phytochelatin synthase	8.6e-77
	PMM_0042	25	4589	5123	forward	no	K01653	acetolactate synthase I/III small subunit [EC:2.2.1.6]	5.3e-80	COG0440	Acetolactate synthase, small subunit (IlvH) (PDB:2F1F)	1.6e-71	PF10369.10	Small subunit of acetolactate synthase	2.3e-28
	PMM_0042	25	5199	6819	forward	no							PF00395.21	S-layer homology domain	6.2e-10
	PMM_0042	25	6831	7101	reverse	no	K02956	small subunit ribosomal protein S15	3.9e-36	COG0184	Ribosomal protein S15P/S13E (RpsO) (PDB:4V4H)	3.9e-29	PF00312.23	Ribosomal protein S15	5.2e-34
	PMM_0042	25	7150	7561	reverse	no				COG3686	Uncharacterized conserved protein, MAPEG superfamily	1.4e-33	PF01124.19	MAPEG family	8.5e-26
	PMM_0042	25	7758	8502	forward	no				COG0596	2-succinyl-6-hydroxy-2,4-cyclohexadiene-1-carboxylate synthase MenH and related esterases, alpha/beta hydrolase fold (MenH) (PDB:4MYS)	6.9e-52	PF12146.9	Serine aminopeptidase, S33	1.5e-09
	PMM_0042	25	8498	8954	forward	no				COG1846	DNA-binding transcriptional regulator, MarR family (MarR) (PDB:1JGS)	2.9e-32	PF01047.23	MarR family	1.7e-10
	PMM_0042	25	9040	9478	reverse	no							PF10604.10	Polyketide cyclase / dehydrase and lipid transport	3.1e-20
	PMM_0042	25	9727	9868	reverse	yes				COG5716	Photosystem II reaction center D1, PsbA (PsbA) (PDB:1S5L)	2.2e-15
	PMM_0042	26	212	623	forward	no	K04751	nitrogen regulatory protein P-II 1	2.9e-51	COG0347	Nitrogen regulatory protein PII (GlnK) (PDB:2GW8) (PUBMED:24610711)	2.4e-30	PF00543.23	Nitrogen regulatory protein P-II	2e-36
	PMM_0042	26	749	2612	forward	no				COG0644	Dehydrogenase (flavoprotein) (FixC) (PDB:4OPU)	6.4e-46	PF12831.8	FAD dependent oxidoreductase	2.8e-66
	PMM_0042	26	2632	3274	reverse	no				COG0664	cAMP-binding domain of CRP or a regulatory subunit of cAMP-dependent protein kinases (Crp) (PDB:1FT9)	4.2e-45	PF13545.7	Crp-like helix-turn-helix domain	2.2e-12
	PMM_0042	26	3475	7045	forward	no	K19760	dynein assembly factor with WDR repeat domains 1	2.8e-182	COG2319	WD40 repeat (WD40) (PDB:3UVN)	3.3e-160	PF00400.33	WD domain, G-beta repeat	8.2e-126
	PMM_0042	26	3475	7045	forward	no	K06666	general transcriptional corepressor TUP1	3.4e-189	COG2319	WD40 repeat (WD40) (PDB:3UVN)	3.3e-160	PF00400.33	WD domain, G-beta repeat	8.2e-126
	PMM_0042	26	7041	9084	reverse	no				COG3670	Carotenoid cleavage dioxygenase or a related enzyme (PDB:2BIW)	2.7e-170	PF03055.16	Retinal pigment epithelial membrane protein	3.3e-41
	PMM_0042	26	9440	10232	forward	no	K02564	glucosamine-6-phosphate deaminase [EC:3.5.99.6]	3e-95	COG0363	6-phosphogluconolactonase/Glucosamine-6-phosphate isomerase/deaminase (NagB) (PDB:2RI0) (PUBMED:24163345)	1.1e-71	PF01182.21	Glucosamine-6-phosphate isomerases/6-phosphogluconolactonase	1.8e-26
	PMM_0042	26	10277	10781	reverse	yes
	PMM_0042	27	370	2509	reverse	no	K00962	polyribonucleotide nucleotidyltransferase [EC:2.7.7.8]	1.4e-300	COG1185	Polyribonucleotide nucleotidyltransferase (polynucleotide phosphorylase) (Pnp) (PDB:1E3P)	8.4e-284	PF01138.22	3' exoribonuclease family, domain 1	1.7e-40
	PMM_0042	28	134	287	forward	no				COG3631	Ketosteroid isomerase-related protein (YesE) (PDB:1Z1S)	1.2e-08
	PMM_0042	28	292	601	reverse	no	K21498	antitoxin HigA-1	8.2e-40	COG3093	Plasmid maintenance system antidote protein VapI, contains XRE-type HTH domain (VapI) (PDB:4MCT)	1.6e-42	PF01381.23	Helix-turn-helix	5.4e-12
	PMM_0042	28	610	835	reverse	no	K07334	toxin HigB-1	5e-20	COG3549	Plasmid maintenance system killer protein (HigB)	3.4e-18	PF05015.14	RelE-like toxin of type II toxin-antitoxin system HigB	9.4e-13
	PMM_0042	28	883	1318	reverse	no							PF07833.12	Copper amine oxidase N-terminal domain	4.5e-07
	PMM_0042	28	1354	1762	reverse	no				COG0662	Mannose-6-phosphate isomerase, cupin superfamily (ManC) (PDB:1IPJ)	1.4e-46	PF01050.19	Mannose-6-phosphate isomerase	2.2e-47
	PMM_0042	28	1926	2676	forward	no				COG2226	Ubiquinone/menaquinone biosynthesis C-methylase UbiE/MenG (UbiE) (PDB:4OBW)	3e-39	PF13649.7	Methyltransferase domain	1e-14
	PMM_0042	28	2752	7525	forward	no	K09800	translocation and assembly module TamB	1e-97	COG2911	Autotransporter translocation and assembly protein TamB (TamB) (PDB:5VTG)	1e-140	PF04357.14	TamB, inner membrane protein subunit of TAM complex	2.5e-54
	PMM_0042	28	7657	8830	forward	no	K06381	stage II sporulation protein D	4.2e-101	COG2385	Peptidoglycan hydrolase (amidase) enhancer domain SpoIID (SpoIID)	2.5e-72	PF08486.11	Stage II sporulation protein	8.3e-29
	PMM_0042	28	8826	9801	reverse	no	K03595	GTPase	3.5e-121	COG1159	GTPase Era, involved in 16S rRNA processing (Era) (PDB:1EGA)	8.7e-103	PF01926.24	50S ribosome-binding GTPase	5.1e-25
	PMM_0042	28	9904	10441	forward	no
	PMM_0042	28	10447	10753	reverse	no
	PMM_0042	28	10752	10989	reverse	no
	PMM_0042	28	11091	13917	reverse	no	K03654	ATP-dependent DNA helicase RecQ [EC:3.6.4.12]	7e-202	COG0514	Superfamily II DNA helicase RecQ (RecQ) (PDB:1OYW)	1e-111	PF00271.32	Helicase conserved C-terminal domain	4.8e-24
	PMM_0042	28	14084	14663	forward	no				COG4636	Endonuclease, Uma2 family (restriction endonuclease fold) (Uma2) (PDB:1WDJ) (PUBMED:17873039)	1.2e-48	PF05685.13	Putative restriction endonuclease	1.8e-29
	PMM_0042	28	14817	15150	reverse	no				COG2361	HEPN domain protein, predicted toxin of MNT-HEPN system (HEPN) (PUBMED:26112399)	2e-35	PF01934.18	Protein of unknown function DUF86	2.6e-18
	PMM_0042	28	15121	15307	reverse	yes				COG1669	Predicted nucleotidyltransferase MJ0435 (MJ0435) (PDB:1WOT)	8.9e-17
	PMM_0042	29	2	413	forward	yes
	PMM_0042	29	838	2056	reverse	no				COG2227	2-polyprenyl-3-methyl-5-hydroxy-6-metoxy-1,4-benzoquinol methylase (UbiG) (PDB:1BHJ)	6.7e-169	PF13847.7	Methyltransferase domain	1.4e-20
	PMM_0042	29	2237	2825	forward	no	K05383	CpeT protein	1.3e-58	COG5691	Phycocyanobilin lyase CpeT/CpcT (CpeT)	2.5e-60	PF06206.12	CpeT/CpcT family (DUF1001)	1.4e-65
	PMM_0042	29	3278	3797	forward	no				COG5688	Phycocyanin/phycoerythrin beta chain, CpcB/CpeB (CpcB) (PDB:1JBO)	1.3e-65	PF00502.20	Phycobilisome protein	4.9e-60
	PMM_0042	29	3826	4318	forward	no				COG5687	Phycocyanin alpha chain, CpcA/CpeB (CpcA) (PDB:1JBO)	4.7e-65	PF00502.20	Phycobilisome protein	7.9e-55
	PMM_0042	29	4573	4795	forward	no							PF01383.22	CpcD/allophycocyanin linker domain	1e-15
	PMM_0042	29	4883	5687	forward	no				COG1413	HEAT repeat (HEAT) (PDB:1OYZ)	1.1e-34	PF13646.7	HEAT repeats	2.9e-26
	PMM_0042	29	5761	6037	forward	yes
	PMM_0042	30	1	526	reverse	yes
	PMM_0042	30	525	1158	reverse	no	K03496	chromosome partitioning protein	1.2e-40	COG1192	ParA-like ATPase involved in chromosome/plasmid partitioning or cellulose biosynthesis protein BcsQ (ParA) (PDB:6NOO)	1.8e-85	PF13614.7	AAA domain	6.5e-23
	PMM_0042	30	1805	2210	forward	no
	PMM_0042	30	2417	4370	forward	no	K01895	acetyl-CoA synthetase [EC:6.2.1.1]	0	COG0365	Acyl-coenzyme A synthetase/AMP-(fatty) acid ligase (Acs) (PDB:4B2O) (PUBMED:14638756)	5.2e-272	PF00501.29	AMP-binding enzyme	2.2e-97
	PMM_0042	30	4381	4960	reverse	no				COG4636	Endonuclease, Uma2 family (restriction endonuclease fold) (Uma2) (PDB:1WDJ) (PUBMED:17873039)	1.8e-76	PF05685.13	Putative restriction endonuclease	2.4e-43
	PMM_0042	30	5046	6834	forward	no	K00612	carbamoyltransferase [EC:2.1.3.-]	2.6e-221	COG2192	Predicted carbamoyl transferase, NodU family (PDB:3VEN)	2.6e-129	PF16861.6	Carbamoyltransferase C-terminus	5.9e-70
	PMM_0042	30	6796	7681	reverse	no	K07052	uncharacterized protein	5e-15	COG1266	Membrane protease YdiL, CAAX protease family (YdiL)	2.6e-37	PF02517.17	CPBP intramembrane metalloprotease	2.5e-13
	PMM_0042	30	7677	8877	reverse	no				COG4398	Small ligand-binding sensory domain FIST (FIST) (PUBMED:17855421)	6.9e-102	PF08495.11	FIST N domain	7.4e-29
	PMM_0042	30	9109	10552	forward	no	K03699	putative hemolysin	2.3e-139	COG1253	Hemolysin-related protein, contains CBS domains, UPF0053 family (TlyC) (PDB:2NQW)	7.2e-130	PF01595.21	Cyclin M transmembrane N-terminal domain	2.8e-50
	PMM_0042	30	10594	11932	forward	no				COG0204	1-acyl-sn-glycerol-3-phosphate acyltransferase (PlsC) (PDB:1IUQ)	1.5e-161	PF01553.22	Acyltransferase	1.4e-06
	PMM_0042	30	12001	12553	forward	no	K19784	chromate reductase, NAD(P)H dehydrogenase (quinone)	4.3e-35	COG0431	NAD(P)H-dependent FMN reductase (SsuE) (PDB:6DQI)	1.5e-51	PF03358.16	NADPH-dependent FMN reductase	1.7e-32
	PMM_0042	30	12566	13130	reverse	no	K00762	orotate phosphoribosyltransferase [EC:2.4.2.10]	6.1e-51	COG0461	Orotate phosphoribosyltransferase (PyrE) (PDB:4WML)	2.4e-49	PF00156.28	Phosphoribosyl transferase domain	5.3e-13
	PMM_0042	30	13185	13644	reverse	no							PF14108.7	Domain of unknown function (DUF4281)	1.8e-45
	PMM_0042	30	13806	14718	forward	no				COG0739	Murein DD-endopeptidase MepM and murein hydrolase activator NlpD, contains LysM domain (NlpD) (PDB:2GU1)	1e-28	PF01551.23	Peptidase family M23	8.1e-25
	PMM_0042	30	14789	16088	forward	no	K01756	adenylosuccinate lyase [EC:4.3.2.2]	2.1e-141	COG0015	Adenylosuccinate lyase (PurB) (PDB:2HVG)	9.3e-177	PF00206.21	Lyase	7.2e-60
	PMM_0042	30	16127	17474	forward	no
	PMM_0042	30	17479	18901	forward	no				COG0277	FAD/FMN-containing lactate dehydrogenase/glycolate oxidase (GlcD) (PDB:1AHU)	1.7e-99	PF02913.20	FAD linked oxidases, C-terminal domain	7.2e-41
	PMM_0042	30	18988	19435	forward	no
	PMM_0042	30	19443	21768	forward	no				COG1501	Alpha-glucosidase/xylosidase, GH31 family (YicI) (PDB:1WE5) (PUBMED:15294295)	5.4e-244	PF01055.27	Glycosyl hydrolases family 31	3.5e-102
	PMM_0042	30	21873	22521	forward	no	K03687	molecular chaperone GrpE	2e-56	COG0576	Molecular chaperone GrpE (heat shock protein HSP-70) (GrpE) (PDB:1DKG)	1.5e-39	PF01025.20	GrpE	7.4e-45
	PMM_0042	31	0	159	forward	yes				COG0405	Gamma-glutamyltranspeptidase (Ggt) (PDB:2Z8I) (PUBMED:16618936)	2.7e-06	PF01019.22	Gamma-glutamyltranspeptidase	6.8e-07
	PMM_0042	31	683	2390	reverse	no	K08869	aarF domain-containing kinase	3.2e-121	COG0661	Predicted protein kinase regulating ubiquinone biosynthesis, AarF/ABC1/UbiB family (AarF) (PDB:4PED)	2.5e-206	PF03109.17	ABC1 family	1.7e-37
	PMM_0042	31	683	2390	reverse	no	K03688	ubiquinone biosynthesis protein	2.1e-131	COG0661	Predicted protein kinase regulating ubiquinone biosynthesis, AarF/ABC1/UbiB family (AarF) (PDB:4PED)	2.5e-206	PF03109.17	ABC1 family	1.7e-37
	PMM_0042	31	2527	3910	reverse	no	K02945	small subunit ribosomal protein S1	1e-98	COG0539	Ribosomal protein S1 (RpsA) (PDB:4NNH)	9.6e-55	PF00575.24	S1 RNA binding domain	3.6e-52
	PMM_0042	31	4282	5683	forward	no	K04485	DNA repair protein RadA/Sms	7.2e-202	COG1066	DNA repair protein RadA/Sms, contains AAA+ ATPase domain (Sms) (PDB:5LKM) (PUBMED:30877841)	1.8e-178	PF13481.7	AAA domain	2e-14
	PMM_0042	31	5723	7898	forward	no	K03168	DNA topoisomerase I [EC:5.6.2.1]	7.8e-186	COG0550	DNA topoisomerase IA (TopA) (PDB:1CY0)	5.9e-200	PF01131.21	DNA topoisomerase	2.4e-107
	PMM_0042	31	7894	9838	reverse	no	K02316	DNA primase [EC:2.7.7.101]	1.2e-161	COG0358	DNA primase (bacterial type) (DnaG) (PDB:3B39) (PUBMED:28128549)	6.6e-195	PF08275.12	DNA primase catalytic core, N-terminal domain	6.9e-42
	PMM_0042	31	10039	10987	forward	no	K01259	proline iminopeptidase [EC:3.4.11.5]	4.4e-151	COG0596	2-succinyl-6-hydroxy-2,4-cyclohexadiene-1-carboxylate synthase MenH and related esterases, alpha/beta hydrolase fold (MenH) (PDB:4MYS)	3.5e-149	PF00561.21	alpha/beta hydrolase fold	6.7e-33
	PMM_0042	31	11082	11526	reverse	yes	K03501	16S rRNA (guanine527-N7)-methyltransferase [EC:2.1.1.170]	1.2e-26	COG0357	16S rRNA G527 N7-methylase RsmG (former glucose-inhibited division protein B) (RsmG) (PDB:1XDZ) (PUBMED:15375115;22031445)	3e-42	PF02527.16	rRNA small subunit methyltransferase G	2.4e-16
	PMM_0042	32	0	543	forward	yes				COG4320	Uncharacterized conserved protein, DUF2252 family	2.9e-47	PF10009.10	Uncharacterized protein conserved in bacteria (DUF2252)	6.8e-41
	PMM_0042	32	537	1062	reverse	no	K07507	putative Mg2+ transporter-C (MgtC) family protein	8.6e-54	COG1285	Magnesium uptake protein YhiD/SapB, involved in acid resistance (SapB) (PUBMED:19798051)	2.4e-35	PF02308.17	MgtC family	3.4e-39
	PMM_0042	32	1185	1497	forward	no
	PMM_0042	32	1562	2522	forward	no				COG0702	Uncharacterized conserved protein YbjT, contains NAD(P)-binding and DUF2867 domains (YbjT) (PDB:5L3Z)	1.8e-76	PF05368.14	NmrA-like family	1.8e-25
	PMM_0042	32	2570	4385	forward	no	K02035	peptide/nickel transport system substrate-binding protein	1.6e-106	COG0747	ABC-type transport system, periplasmic component (DdpA) (PDB:3RQT)	3.4e-169	PF00496.23	Bacterial extracellular solute-binding proteins, family 5 Middle	9.4e-80
	PMM_0042	33	2	200	reverse	yes				COG1141	Ferredoxin (Fer) (PDB:1IQZ)	5.6e-09
	PMM_0042	33	286	673	reverse	no				COG5765	Uncharacterized cyanobacterial/chloroplast stress-induced protein Ycf35, DUF1257 domain (Ycf35) (PUBMED:12384281)	4.3e-45	PF06868.12	Protein of unknown function (DUF1257)	2e-36
	PMM_0042	33	748	955	reverse	no							PF11211.9	Protein of unknown function (DUF2997)	2e-18
	PMM_0042	33	1129	2233	forward	no				COG0628	Predicted PurR-regulated permease PerM (PerM)	4.3e-82	PF01594.17	AI-2E family transporter	7.8e-60
	PMM_0042	33	2261	3332	forward	no	K02034	peptide/nickel transport system permease protein	4.8e-108	COG1173	ABC-type dipeptide/oligopeptide/nickel transport system, permease component (DppC)	1.6e-113	PF00528.23	Binding-protein-dependent transport system inner membrane component	3.5e-32
	PMM_0042	33	3345	4086	reverse	no	K01996	branched-chain amino acid transport system ATP-binding protein	7.3e-116	COG0410	ABC-type branched-chain amino acid transport system, ATPase component LivF (LivF) (PDB:1JI0) (PUBMED:26527648;32250026)	3.4e-83	PF00005.28	ABC transporter	9.3e-34
	PMM_0042	33	3345	4086	reverse	no	K10822	nonpolar-amino-acid-transporting ATPase [EC:7.4.2.2]	6.4e-65	COG0410	ABC-type branched-chain amino acid transport system, ATPase component LivF (LivF) (PDB:1JI0) (PUBMED:26527648;32250026)	3.4e-83	PF00005.28	ABC transporter	9.3e-34
	PMM_0042	33	4116	4806	reverse	no							PF13398.7	Peptidase M50B-like	1.4e-34
	PMM_0042	33	5041	5434	reverse	no	K03741	arsenate reductase (thioredoxin) [EC:1.20.4.4]	7.1e-40	COG0394	Protein-tyrosine-phosphatase (Wzb) (PDB:4D74) (PUBMED:26641313)	2.6e-58	PF01451.22	Low molecular weight phosphotyrosine protein phosphatase	2.1e-20
	PMM_0042	33	5460	6528	reverse	no	K03325	arsenite transporter	1.3e-140	COG0798	Arsenite efflux pump ArsB, ACR3 family (ACR3)	3.3e-164	PF01758.17	Sodium Bile acid symporter family	5.4e-66
	PMM_0042	33	6529	7681	reverse	no	K02040	phosphate transport system substrate-binding protein	2.9e-76	COG0226	ABC-type phosphate transport system, periplasmic component (PstS) (PDB:2Q9T)	2.3e-110	PF12849.8	PBP superfamily domain	1.5e-28
	PMM_0042	34	16	1525	forward	no				COG0471	Di- and tricarboxylate antiporter (CitT) (PDB:4F35)	5.5e-181	PF03600.17	Citrate transporter	1.7e-56
	PMM_0042	34	1628	2609	forward	no	K01425	glutaminase [EC:3.5.1.2]	3.6e-114	COG2066	Glutaminase (GlsA) (PDB:1MKI)	1.1e-137	PF04960.16	Glutaminase	8.4e-105
	PMM_0042	35	106	1078	reverse	no				COG0484	DnaJ-class molecular chaperone with C-terminal Zn finger domain (DnaJ) (PDB:1BQ0)	1.7e-13	PF00226.32	DnaJ domain	8.7e-20
	PMM_0042	35	1305	2091	reverse	no				COG2302	RNA-binding protein YlmH, contains S4-like domain (YlmH)	1e-85	PF17774.2	Putative RNA-binding domain in YlmH	1.3e-14
	PMM_0042	35	2193	2418	forward	no
	PMM_0042	35	2424	3492	forward	no	K00605	aminomethyltransferase [EC:2.1.2.10]	5.4e-145	COG0404	Glycine cleavage system protein T (aminomethyltransferase) (GcvT) (PDB:2GAH) (PUBMED:25433025;25505271)	1e-120	PF01571.22	Aminomethyltransferase folate-binding domain	3.5e-82
	PMM_0042	35	3496	4327	forward	no				COG0546	Phosphoglycolate phosphatase, HAD superfamily (Gph) (PDB:2NYV)	9.7e-87
	PMM_0042	35	5012	8042	forward	no	K00281	glycine dehydrogenase [EC:1.4.4.2]	0	COG0403!!!COG1003	Glycine cleavage system protein P (pyridoxal-binding), N-terminal domain (GcvP1) (PDB:4LGL)!!!Glycine cleavage system protein P (pyridoxal-binding), C-terminal domain (GcvP2) (PDB:4LGL)	0	PF02347.17	Glycine cleavage system P-protein	4.8e-198
	PMM_0042	35	8074	8593	reverse	no	K12262	superoxide oxidase [EC:1.10.3.17]	1.5e-28	COG3038	Cytochrome b561 (CybB) (PDB:5OC0)	5.9e-42	PF01292.21	Prokaryotic cytochrome b561	1.2e-27
	PMM_0042	35	9058	9457	forward	no				COG3631	Ketosteroid isomerase-related protein (YesE) (PDB:1Z1S)	2.2e-60	PF12680.8	SnoaL-like domain	1.5e-07
	PMM_0042	35	9620	10436	forward	no							PF08894.12	Protein of unknown function (DUF1838)	6.9e-106
	PMM_0042	35	10585	10804	reverse	yes	K07497	putative transposase	1.2e-09	COG2801!!!COG2963	Transposase InsO and inactivated derivatives (Tra5)!!!Transposase InsE and inactivated derivatives (InsE) (PDB:2JN6) (PUBMED:23818957)	1.2e-23	PF13333.7	Integrase core domain	4.7e-14
	PMM_0042	36	1	625	forward	yes				COG3264	Small-conductance mechanosensitive channel MscK (MscK)	3.1e-61	PF00924.19	Mechanosensitive ion channel	1.8e-33
	PMM_0042	36	1060	1669	forward	no	K19221	cob(I)alamin adenosyltransferase [EC:2.5.1.17]	2.1e-78	COG2109	ATP:corrinoid adenosyltransferase (BtuR) (PDB:4HUT)	2.2e-72	PF02572.16	ATP:corrinoid adenosyltransferase BtuR/CobO/CobP	2.8e-60
	PMM_0042	36	1671	2694	forward	no	K02234	cobalamin biosynthesis protein CobW	6e-159	COG0523	Zinc metallochaperone YeiR/ZagA and related GTPases, G3E family (YejR) (PDB:1NIJ) (PUBMED:19822009;31132310)	2.5e-116	PF02492.20	CobW/HypB/UreG, nucleotide-binding domain	6e-58
	PMM_0042	36	2695	6421	forward	no	K02230	cobaltochelatase CobN [EC:6.6.1.2]	0	COG1429	Cobalamin biosynthesis protein CobN, Mg-chelatase (CobN) (PDB:4ZHJ)	0	PF02514.17	CobN/Magnesium Chelatase	0
	PMM_0042	36	6424	7018	forward	no	K06042	precorrin-8X/cobalt-precorrin-8 methylmutase [EC:5.4.99.61 5.4.99.60]	1.5e-71	COG2082	Precorrin-8X methylmutase CbiC/CobH (CobH) (PDB:1F2V)	9.1e-55	PF02570.16	Precorrin-8X methylmutase	2.2e-67
	PMM_0042	36	7000	7411	reverse	no
	PMM_0042	36	7659	8940	forward	no	K01875	seryl-tRNA synthetase [EC:6.1.1.11]	9.6e-178	COG0172	Seryl-tRNA synthetase (SerS) (PDB:1SER)	1.9e-150	PF00587.26	tRNA synthetase class II core domain (G, H, P, S and T)	5.4e-36
	PMM_0042	36	8943	9807	reverse	no	K07054	uncharacterized protein	7.2e-104	COG2321	Predicted metalloprotease (YpfJ)	4e-83	PF04228.14	Putative neutral zinc metallopeptidase	1.6e-106
	PMM_0042	36	10216	11641	reverse	no				COG3177	Fic family protein (PDB:3CUC)	1.1e-127	PF02661.19	Fic/DOC family	6.8e-10
	PMM_0042	36	11818	12799	forward	no	K03733	integrase/recombinase XerC	3.2e-103	COG4974	Site-specific recombinase XerD (XerD) (PDB:1A0P)	4.7e-64	PF00589.23	Phage integrase family	3e-43
	PMM_0042	36	11818	12799	forward	no	K04763	integrase/recombinase XerD	8.8e-90	COG4974	Site-specific recombinase XerD (XerD) (PDB:1A0P)	4.7e-64	PF00589.23	Phage integrase family	3e-43
	PMM_0042	36	12816	13749	forward	no	K01749	hydroxymethylbilane synthase [EC:2.5.1.61]	5.4e-146	COG0181	Porphobilinogen deaminase (HemC) (PDB:1AH5)	1.8e-110	PF01379.21	Porphobilinogen deaminase, dipyromethane cofactor binding domain	1.5e-80
	PMM_0042	36	13883	16433	forward	yes	K11381	2-oxoisovalerate dehydrogenase E1 component [EC:1.2.4.4]	4.4e-242	COG0022!!!COG0332!!!COG0511!!!COG1071	Pyruvate/2-oxoglutarate/acetoin dehydrogenase complex, dehydrogenase (E1) component, beta subunit (AcoB) (PDB:2OZL)!!!3-oxoacyl-[acyl-carrier-protein] synthase III (FabH) (PDB:1UB7)!!!Biotin carboxyl carrier protein (AccB) (PDB:1A6X)!!!TPP-dependent pyruvate or acetoin dehydrogenase subunit alpha (AcoA) (PDB:1DTW)	9.8e-146	PF00676.21	Dehydrogenase E1 component	1.6e-59
	PMM_0042	37	2	1226	forward	yes	K00648	3-oxoacyl-[acyl-carrier-protein] synthase III [EC:2.3.1.180]	6.1e-102	COG0332	3-oxoacyl-[acyl-carrier-protein] synthase III (FabH) (PDB:1UB7)	6e-61	PF08541.11	3-Oxoacyl-[acyl-carrier-protein (ACP)] synthase III C terminal	3.4e-32
	PMM_0042	37	1245	1671	reverse	no							PF05099.14	Tellurite resistance protein TerB	2.9e-08
	PMM_0042	37	1752	3015	forward	no
	PMM_0042	37	3160	4108	forward	no	K06987	uncharacterized protein	8e-45	COG3608	Predicted deacylase (PDB:3CDX)	3.6e-53	PF04952.15	Succinylglutamate desuccinylase / Aspartoacylase family	6.3e-27
	PMM_0042	37	4227	4800	reverse	no	K01673	carbonic anhydrase [EC:4.2.1.1]	7.6e-49	COG0288	Carbonic anhydrase (CynT) (PDB:1EKJ) (PUBMED:22081392)	7.4e-54	PF00484.20	Carbonic anhydrase	5.3e-41
	PMM_0042	37	5401	6844	forward	no
	PMM_0042	37	6984	7278	reverse	yes
	PMM_0042	38	91	364	reverse	no				COG4118	Antitoxin component of toxin-antitoxin stability system, DNA-binding transcriptional repressor (Phd) (PDB:3DBO)	2.3e-13	PF02604.20	Antitoxin Phd_YefM, type II toxin-antitoxin system	1.8e-13
	PMM_0042	38	593	1397	reverse	no	K15578	nitrate/nitrite transport system ATP-binding protein [EC:3.6.3.-]	7.4e-132	COG1116	ABC-type nitrate/sulfonate/bicarbonate transport system, ATPase component (TauB)	2.4e-114	PF00005.28	ABC transporter	6.3e-32
	PMM_0042	38	593	1397	reverse	no	K02049	NitT/TauT family transport system ATP-binding protein	4.5e-105	COG1116	ABC-type nitrate/sulfonate/bicarbonate transport system, ATPase component (TauB)	2.4e-114	PF00005.28	ABC transporter	6.3e-32
	PMM_0042	38	1408	3421	reverse	no	K15578	nitrate/nitrite transport system ATP-binding protein [EC:3.6.3.-]	3.1e-130	COG0715!!!COG1116	ABC-type nitrate/sulfonate/bicarbonate transport system, periplasmic component (TauA) (PDB:2X26)!!!ABC-type nitrate/sulfonate/bicarbonate transport system, ATPase component (TauB)	2.2e-241	PF13379.7	NMT1-like family	2.5e-91
	PMM_0042	38	1408	3421	reverse	no	K15576	nitrate/nitrite transport system substrate-binding protein	6.3e-150	COG0715!!!COG1116	ABC-type nitrate/sulfonate/bicarbonate transport system, periplasmic component (TauA) (PDB:2X26)!!!ABC-type nitrate/sulfonate/bicarbonate transport system, ATPase component (TauB)	2.2e-241	PF13379.7	NMT1-like family	2.5e-91
	PMM_0042	38	1408	3421	reverse	no	K02051	NitT/TauT family transport system substrate-binding protein	1.2e-36	COG0715!!!COG1116	ABC-type nitrate/sulfonate/bicarbonate transport system, periplasmic component (TauA) (PDB:2X26)!!!ABC-type nitrate/sulfonate/bicarbonate transport system, ATPase component (TauB)	2.2e-241	PF13379.7	NMT1-like family	2.5e-91
	PMM_0042	38	3450	4305	reverse	no	K15577	nitrate/nitrite transport system permease protein	1.1e-106	COG0600	ABC-type nitrate/sulfonate/bicarbonate transport system, permease component (TauC)	5.8e-103	PF00528.23	Binding-protein-dependent transport system inner membrane component	1.1e-24
	PMM_0042	38	3450	4305	reverse	no	K02050	NitT/TauT family transport system permease protein	1.2e-59	COG0600	ABC-type nitrate/sulfonate/bicarbonate transport system, permease component (TauC)	5.8e-103	PF00528.23	Binding-protein-dependent transport system inner membrane component	1.1e-24
	PMM_0042	38	4335	5676	reverse	no	K15576	nitrate/nitrite transport system substrate-binding protein	1.3e-163	COG0715	ABC-type nitrate/sulfonate/bicarbonate transport system, periplasmic component (TauA) (PDB:2X26)	7.5e-190	PF13379.7	NMT1-like family	5.3e-103
	PMM_0042	38	4335	5676	reverse	no	K02051	NitT/TauT family transport system substrate-binding protein	8.3e-36	COG0715	ABC-type nitrate/sulfonate/bicarbonate transport system, periplasmic component (TauA) (PDB:2X26)	7.5e-190	PF13379.7	NMT1-like family	5.3e-103
	PMM_0042	39	1	673	forward	yes				COG1192	ParA-like ATPase involved in chromosome/plasmid partitioning or cellulose biosynthesis protein BcsQ (ParA) (PDB:6NOO)	1.2e-34	PF13614.7	AAA domain	1.3e-09
	PMM_0042	39	665	965	forward	no
	PMM_0042	39	1320	2736	reverse	no	K23139	cytochrome P450 family 110 [EC:1.14.-.-]	1.6e-186	COG2124	Cytochrome P450 (CypX) (PDB:3A4Z)	1.4e-154	PF00067.23	Cytochrome P450	4.7e-81
	PMM_0042	39	2861	3701	reverse	no
	PMM_0042	39	4363	5011	reverse	no				COG4330	Uncharacterized membrane protein, DUF1361 domain	1.5e-55	PF07099.12	Protein of unknown function (DUF1361)	5.7e-50
	PMM_0042	39	5686	6343	forward	no				COG2197	DNA-binding response regulator, NarL/FixJ family, contains REC and HTH domains (CitB) (PDB:1A04)	1.6e-55	PF00072.25	Response regulator receiver domain	3.5e-24
	PMM_0042	39	6384	8244	reverse	no							PF03432.15	Relaxase/Mobilisation nuclease domain	2.6e-25
	PMM_0042	39	8240	8762	reverse	no
	PMM_0042	39	9009	10074	forward	no	K18640	plasmid segregation protein ParM	6.5e-28
	PMM_0042	39	10066	10495	forward	no
	PMM_0042	39	10524	12003	forward	no				COG0464	AAA+-type ATPase, SpoVK/Ycf46/Vps4 family (SpoVK) (PDB:3SYL)	1e-62	PF00004.30	ATPase family associated with various cellular activities (AAA)	3.5e-24
	PMM_0042	39	12576	12930	forward	yes							PF10989.9	Protein of unknown function (DUF2808)	6.6e-09
	PMM_0042	40	2	137	reverse	yes				COG0492!!!COG3118	Thioredoxin reductase (TrxB) (PDB:3FBS)!!!Chaperedoxin CnoX, contains thioredoxin-like and TPR-like domains, YbbN/TrxSC family (CnoX) (PDB:3QDN) (PUBMED:21498507;29754824)	6.6e-17	PF07992.15	Pyridine nucleotide-disulphide oxidoreductase	8.1e-08
	PMM_0042	40	404	1370	forward	no	K06987	uncharacterized protein	9.3e-49	COG3608	Predicted deacylase (PDB:3CDX)	7.6e-75	PF04952.15	Succinylglutamate desuccinylase / Aspartoacylase family	9.8e-27
	PMM_0042	40	1493	2597	forward	no	K01711	GDPmannose 4,6-dehydratase [EC:4.2.1.47]	1.5e-198	COG1089	GDP-D-mannose dehydratase (Gmd) (PDB:1DB3)	4.2e-138	PF16363.6	GDP-mannose 4,6 dehydratase	3.7e-151
	PMM_0042	40	2596	3541	forward	no	K02377	GDP-L-fucose synthase [EC:1.1.1.271]	1.3e-118	COG0451	Nucleoside-diphosphate-sugar epimerase (WcaG) (PDB:2X4G)	1.5e-136	PF01370.22	NAD dependent epimerase/dehydratase family	1.8e-57
	PMM_0042	40	3628	4102	reverse	no	K01770	2-C-methyl-D-erythritol 2,4-cyclodiphosphate synthase [EC:4.6.1.12]	2.1e-79	COG0245	2C-methyl-D-erythritol 2,4-cyclodiphosphate synthase (IspF) (PDB:1GX1)	2.5e-55	PF02542.17	YgbB family	9.3e-65
	PMM_0042	40	4273	6184	reverse	no	K04043	molecular chaperone DnaK	2.9e-268	COG0443	Molecular chaperone DnaK (HSP70) (DnaK) (PDB:3I33)	1.1e-269	PF00012.21	Hsp70 protein	8.1e-258
	PMM_0042	40	6441	6948	forward	yes				COG0557	Exoribonuclease R (VacB) (PDB:6H25)	4.8e-44
	PMM_0042	41	116	533	reverse	no				COG3544	Uncharacterized conserved protein, DUF305 family (PDB:5FEJ)	5.3e-33	PF03713.14	Domain of unknown function (DUF305)	1.3e-23
	PMM_0042	41	729	1785	reverse	no				COG0628	Predicted PurR-regulated permease PerM (PerM)	8.3e-83	PF01594.17	AI-2E family transporter	1e-39
	PMM_0042	41	1974	2265	forward	no
	PMM_0042	41	2277	2721	forward	no
	PMM_0042	41	2733	3465	forward	no
	PMM_0042	41	3457	5473	reverse	no				COG1450	Type II secretory pathway component GspD/PulD (secretin) (PulD) (PDB:5TCQ)	1.2e-95	PF00263.22	Bacterial type II and III secretion system protein	1.6e-37
	PMM_0042	41	5469	6594	reverse	yes
	PMM_0042	42	0	279	forward	yes
	PMM_0042	42	387	2352	reverse	no	K03404	magnesium chelatase subunit D [EC:6.6.1.1]	1.7e-240	COG1239!!!COG1240	Mg-chelatase subunit ChlI (ChlI) (PDB:1G8P)!!!vWFA (von Willebrand factor type A) domain of Mg and Co chelatases (ChlD)	5.8e-239	PF01078.22	Magnesium chelatase, subunit ChlI	6.4e-18
	PMM_0042	42	387	2352	reverse	no	K03405	magnesium chelatase subunit I [EC:6.6.1.1]	8.2e-87	COG1239!!!COG1240	Mg-chelatase subunit ChlI (ChlI) (PDB:1G8P)!!!vWFA (von Willebrand factor type A) domain of Mg and Co chelatases (ChlD)	5.8e-239	PF01078.22	Magnesium chelatase, subunit ChlI	6.4e-18
	PMM_0042	42	2471	3818	forward	no	K01961	acetyl-CoA carboxylase, biotin carboxylase subunit [EC:6.4.1.2 6.3.4.14]	4.7e-254	COG4770	Acetyl/propionyl-CoA carboxylase, alpha subunit (PccA) (PDB:3U9S)	7.6e-198	PF02786.18	Carbamoyl-phosphate synthase L chain, ATP binding domain	1e-85
	PMM_0042	42	3856	4165	forward	no				COG5626	Uncharacterized protein Ssr3000, DUF2288 family (Ssr3000)	2.6e-13	PF10052.10	Protein of unknown function (DUF2288)	6e-22
	PMM_0042	42	4423	4519	forward	yes
	PMM_0042	43	204	672	reverse	no	K03664	SsrA-binding protein	6.8e-71	COG0691	tmRNA-binding protein (SmpB) (PDB:1J1H) (PUBMED:26251518)	1e-48	PF01668.19	SmpB protein	2.9e-61
	PMM_0042	43	751	1528	forward	no				COG0652	Peptidyl-prolyl cis-trans isomerase (rotamase) - cyclophilin family (PpiB) (PDB:4DGD)	7.5e-57	PF00160.22	Cyclophilin type peptidyl-prolyl cis-trans isomerase/CLD	2.7e-45
	PMM_0042	43	1564	2683	forward	no				COG0304	3-oxoacyl-(acyl-carrier-protein) synthase (FabB) (PDB:2UV8) (PUBMED:21652641)	1.1e-72	PF00109.27	Beta-ketoacyl synthase, N-terminal domain	1.2e-30
	PMM_0042	43	2841	3102	forward	no
	PMM_0042	43	3139	3523	forward	no
	PMM_0042	43	3535	5083	reverse	no	K18446	triphosphatase [EC:3.6.1.25]	1.6e-32	COG5607	CHAD domain, binds inorganic polyphosphates (CHAD) (PDB:3E0S) (PUBMED:12456267;31133615)	5.6e-104	PF05235.15	CHAD domain	9.5e-55
	PMM_0042	43	5256	6459	reverse	no	K08151	MFS transporter, DHA1 family, tetracycline resistance protein	6.2e-136	COG2814	Predicted arabinose efflux permease AraJ, MFS family (AraJ) (PDB:4LDS)	5.8e-125	PF07690.17	Major Facilitator Superfamily	5.9e-63
	PMM_0042	43	6716	7028	forward	no	K04078	chaperonin GroES	3.3e-44	COG0234	Co-chaperonin GroES (HSP10) (GroES)	6.5e-36	PF00166.22	Chaperonin 10 Kd subunit	2.5e-36
	PMM_0042	43	7059	7680	forward	yes	K04077	chaperonin GroEL	1.9e-105	COG0459	Chaperonin GroEL (HSP60 family) (GroEL) (PDB:1AON)	9.5e-95	PF00118.25	TCP-1/cpn60 chaperonin family	3.7e-44
	PMM_0042	44	2	356	forward	yes				COG4276	Ligand-binding SRPBCC domain (SRPBCC)	6.2e-35
	PMM_0042	44	431	764	forward	no
	PMM_0042	44	793	1852	forward	no				COG0429	Predicted hydrolase of the alpha/beta-hydrolase fold (YheT)	6.1e-134	PF12697.8	Alpha/beta hydrolase family	1.6e-10
	PMM_0042	44	2076	3153	forward	yes				COG0474	Magnesium-transporting ATPase (P-type) (MgtA) (PDB:1IWO)	4.2e-122	PF00122.21	E1-E2 ATPase	2e-57
	PMM_0042	45	158	455	reverse	no				COG2002	Bifunctional DNA-binding transcriptional regulator of stationary/sporulation/toxin gene expression and antitoxin component of the YhaV-PrlF toxin-antitoxin module (AbrB) (PDB:2RO5)	5.6e-13
	PMM_0042	45	588	1635	forward	no				COG1142	Fe-S-cluster-containing hydrogenase component 2 (HycB)	4.7e-70	PF12617.9	Iron-Sulfur binding protein C terminal	3.8e-42
	PMM_0042	45	1627	3430	forward	no				COG1847!!!COG3854	Predicted RNA-binding protein Jag (SpoIIIJ-associated), conains KH and R3H domains (Jag) (PDB:3GKU)!!!Stage III sporulation protein SpoIIIAA (SpoIIIAA)	1.8e-202	PF01424.23	R3H domain	2e-12
	PMM_0042	45	3464	4436	reverse	yes	K20742	gamma-D-glutamyl-L-lysine dipeptidyl-peptidase [EC:3.4.14.13]	1.4e-57	COG0791	Cell wall-associated hydrolase, NlpC_P60 family (NlpC) (PDB:2EVR)	9.1e-60	PF00877.20	NlpC/P60 family	8.7e-23
	PMM_0042	46	0	1293	forward	yes				COG1404	Serine protease, subtilisin family (AprE) (PDB:1SCJ)	6.2e-72
	PMM_0042	46	1810	2128	reverse	no	K03671	thioredoxin 1	5.7e-39	COG3118	Chaperedoxin CnoX, contains thioredoxin-like and TPR-like domains, YbbN/TrxSC family (CnoX) (PDB:3QDN) (PUBMED:21498507;29754824)	2.9e-39	PF00085.21	Thioredoxin	7.2e-30
	PMM_0042	46	2274	2970	reverse	no
	PMM_0042	46	3017	3599	reverse	no	K01056	peptidyl-tRNA hydrolase, PTH1 family [EC:3.1.1.29]	6e-75	COG0193	Peptidyl-tRNA hydrolase (Pth) (PDB:1RYB) (PUBMED:11835511)	3e-58	PF01195.20	Peptidyl-tRNA hydrolase	1.2e-64
	PMM_0042	46	3763	5095	reverse	no				COG0391	Archaeal 2-phospho-L-lactate transferase/Bacterial gluconeogenesis factor, CofD/UPF0052 family (CofD) (PDB:1ZX8) (PUBMED:11888293;18252724)	3.1e-167	PF01933.19	Uncharacterised protein family UPF0052	3.2e-113
	PMM_0042	46	5099	6044	reverse	no	K06958	RNase adapter protein RapZ	5.5e-102	COG1660	RNase adaptor protein RapZ for GlmZ sRNA degradation, contains a P-loop ATPase domain (RapZ) (PDB:5O5O) (PUBMED:23475961)	2.6e-59	PF03668.16	P-loop ATPase protein family	5.6e-77
	PMM_0042	46	6205	7366	forward	no				COG0642!!!COG4567	Signal transduction histidine kinase (BaeS) (PDB:1JOY)!!!DNA-binding response regulator, ActR/RegA family, consists of REC and Fis-type HTH domains (PDB:3RQI)	9.5e-40	PF00072.25	Response regulator receiver domain	2.6e-23
	PMM_0042	46	7376	7616	reverse	no
	PMM_0042	46	7806	9237	forward	no				COG0531	Serine transporter YbeC, amino acid:H+ symporter family (PotE) (PDB:3LRB)	4.4e-127	PF13520.7	Amino acid permease	3.1e-66
	PMM_0042	46	9227	9740	reverse	no				COG2202!!!COG2205	PAS domain (PAS) (PDB:2MWG)!!!K+-sensing histidine kinase KdpD (KdpD) (PDB:2KSF)	2.5e-40	PF13185.7	GAF domain	1.8e-08
	PMM_0042	46	9883	10258	reverse	no	K00363	nitrite reductase (NADH) small subunit [EC:1.7.1.15]	8.3e-45	COG2146	Ferredoxin subunit of nitrite reductase or a ring-hydroxylating dioxygenase (NirD) (PDB:1FQT) (PUBMED:23844911)	8.6e-43	PF13806.7	Rieske-like [2Fe-2S] domain	9.2e-40
	PMM_0042	46	10286	11990	reverse	yes	K00362	nitrite reductase (NADH) large subunit [EC:1.7.1.15]	5.6e-273	COG1251	NAD(P)H-nitrite reductase, large subunit (NirB)	2e-280	PF01077.23	Nitrite and sulphite reductase 4Fe-4S domain	4.6e-21
	PMM_0042	47	523	1846	forward	no	K11927	ATP-dependent RNA helicase RhlE [EC:3.6.4.13]	7.5e-208	COG0513	Superfamily II DNA and RNA helicase (SrmB) (PDB:3RRM)	9.8e-174	PF00270.30	DEAD/DEAH box helicase	7.8e-51
	PMM_0042	47	1919	2408	reverse	no
	PMM_0042	47	3037	3898	forward	no	K01433	formyltetrahydrofolate deformylase [EC:3.5.1.10]	4.7e-135	COG0788	Formyltetrahydrofolate hydrolase (PurU) (PDB:3O1L)	7.2e-85	PF00551.20	Formyl transferase	1.2e-38
	PMM_0042	47	4028	4385	forward	no
	PMM_0042	47	4411	6616	reverse	no	K00367	ferredoxin-nitrate reductase [EC:1.7.7.2]	0	COG0243	Anaerobic selenocysteine-containing dehydrogenase (BisC) (PDB:1EU1)	0	PF00384.23	Molybdopterin oxidoreductase	7.3e-82
	PMM_0042	47	6847	7972	reverse	no	K03551	holliday junction DNA helicase RuvB [EC:3.6.4.12]	3e-170	COG2255	Holliday junction resolvasome RuvABC, ATP-dependent DNA helicase subunit RuvB (RuvB) (PDB:1HQC)	1.4e-136	PF05496.13	Holliday junction DNA helicase RuvB P-loop domain	2.5e-73
	PMM_0042	47	8203	8887	forward	yes	K03705	heat-inducible transcriptional repressor	2.8e-72	COG1420	Transcriptional regulator of heat shock response (HrcA) (PDB:1STZ)	7.8e-58	PF01628.22	HrcA protein C terminal domain	7.4e-29
	PMM_0042	48	0	1935	forward	yes	K06207	GTP-binding protein	5e-303	COG1217	Predicted membrane GTPase TypA/BipA involved in stress response (TypA) (PDB:5A9V)	2.4e-274	PF00009.28	Elongation factor Tu GTP binding domain	1.3e-54
	PMM_0042	48	1992	3300	forward	no				COG0763	Lipid A disaccharide synthetase (LpxB) (PDB:5W8N)	1.9e-108	PF02684.16	Lipid-A-disaccharide synthetase	7.9e-07
	PMM_0042	48	3798	3873	forward	yes
	PMM_0042	49	0	279	forward	yes				COG0444	ABC-type dipeptide/oligopeptide/nickel transport system, ATPase component (DppD) (PDB:4FWI)	6e-25	PF08352.13	Oligopeptide/dipeptide transporter, C-terminal region	6.4e-14
	PMM_0042	49	354	531	reverse	no
	PMM_0042	49	530	824	reverse	no
	PMM_0042	49	1374	3186	forward	no	K03596	GTP-binding protein LepA	0	COG0481	Translation elongation factor EF-4, membrane-bound GTPase (LepA) (PDB:3DEG)	5.3e-287	PF00009.28	Elongation factor Tu GTP binding domain	1.8e-55
	PMM_0042	50	0	855	forward	yes	K22305	phosphoserine phosphatase [EC:3.1.3.3]	9.6e-113	COG0406	Broad specificity phosphatase PhoE (PhoE) (PDB:1EBB)	3.4e-95	PF00300.23	Histidine phosphatase superfamily (branch 1)	3.9e-70
	PMM_0042	50	973	1630	forward	no	K03975	membrane-associated protein	4.6e-48	COG0586	Membrane integrity protein DedA, putative transporter, DedA/Tvp38 family (DedA) (PUBMED:24312110;25917916)	3.6e-68	PF09335.12	SNARE associated Golgi protein	4.4e-21
	PMM_0042	50	1654	1921	forward	no	K09780	uncharacterized protein	2.6e-10	COG2350	YciI superfamily enzyme, includes 5-CHQ dehydrochlorinase, contains active-site pHis (YciI) (PDB:1MWQ) (PUBMED:15779043;23955343)	1.1e-31	PF03795.15	YCII-related domain	5.8e-10
	PMM_0042	50	1887	3066	reverse	no	K11325	L-cysteine/cystine lyase	5.5e-138	COG0520	Selenocysteine lyase/Cysteine desulfurase (CsdA) (PDB:4LW2)	2.4e-115	PF00266.20	Aminotransferase class-V	2e-47
	PMM_0042	50	3163	3436	forward	no	K03636	sulfur-carrier protein	6e-22	COG1977	Molybdopterin synthase sulfur carrier subunit MoaD (MoaD) (PDB:1FM0) (PUBMED:32239579)	5.1e-29	PF02597.21	ThiS family	5.7e-18
	PMM_0042	50	3468	4647	forward	no	K11996	adenylyltransferase and sulfurtransferase [EC:2.7.7.80 2.8.1.11]	2.6e-149	COG0476!!!COG0607	Molybdopterin or thiamine biosynthesis adenylyltransferase (ThiF) (PDB:1ZUD) (PUBMED:32239579)!!!Rhodanese-related sulfurtransferase (PspE) (PDB:1TQ1)	1.6e-175	PF00899.22	ThiF family	4.3e-64
	PMM_0042	50	3468	4647	forward	no	K21029	molybdopterin-synthase adenylyltransferase [EC:2.7.7.80]	3.9e-100	COG0476!!!COG0607	Molybdopterin or thiamine biosynthesis adenylyltransferase (ThiF) (PDB:1ZUD) (PUBMED:32239579)!!!Rhodanese-related sulfurtransferase (PspE) (PDB:1TQ1)	1.6e-175	PF00899.22	ThiF family	4.3e-64
	PMM_0042	50	3468	4647	forward	no	K21147	sulfur-carrier protein adenylyltransferase/sulfurtransferase [EC:2.7.7.80 2.7.7.- 2.8.1.11 2.8.1.-]	5.9e-145	COG0476!!!COG0607	Molybdopterin or thiamine biosynthesis adenylyltransferase (ThiF) (PDB:1ZUD) (PUBMED:32239579)!!!Rhodanese-related sulfurtransferase (PspE) (PDB:1TQ1)	1.6e-175	PF00899.22	ThiF family	4.3e-64
	PMM_0042	50	4710	5049	reverse	yes				COG4196	Uncharacterized conserved protein, DUF2126 family	1.6e-32	PF09899.10	Putative amidoligase enzyme (DUF2126)	5e-32
	PMM_0042	51	1	754	forward	yes
	PMM_0042	51	1219	2272	forward	no				COG0523	Zinc metallochaperone YeiR/ZagA and related GTPases, G3E family (YejR) (PDB:1NIJ) (PUBMED:19822009;31132310)	1.4e-103	PF02492.20	CobW/HypB/UreG, nucleotide-binding domain	8.7e-53
	PMM_0042	51	2311	4123	reverse	no	K22044	moderate conductance mechanosensitive channel	1e-83	COG0668	Small-conductance mechanosensitive channel (MscS) (PDB:2OAU)	1.2e-84	PF00924.19	Mechanosensitive ion channel	3.3e-43
	PMM_0042	51	4136	4352	reverse	no
	PMM_0042	51	4384	5008	reverse	yes				COG4291	Uncharacterized membrane protein (PUBMED:30962626)	1.1e-26
	PMM_0042	52	2	200	reverse	yes	K03075	preprotein translocase subunit SecG	2.8e-14	COG1314	Protein translocase subunit SecG (SecG) (PDB:2AKH)	1.7e-13	PF03840.15	Preprotein translocase SecG subunit	8.9e-18
	PMM_0042	52	523	1912	reverse	no	K03147	phosphomethylpyrimidine synthase [EC:4.1.99.17]	5.5e-253	COG0422	4-amino-2-methyl-5-hydroxymethylpyrimidine (HMP) synthase ThiC (ThiC) (PDB:3EPN) (PUBMED:15326535)	1.9e-252	PF01964.19	Radical SAM ThiC family	2.4e-198
	PMM_0042	52	2098	2206	reverse	no				COG2002	Bifunctional DNA-binding transcriptional regulator of stationary/sporulation/toxin gene expression and antitoxin component of the YhaV-PrlF toxin-antitoxin module (AbrB) (PDB:2RO5)	1.8e-06
	PMM_0042	52	2245	2623	reverse	no							PF10184.10	Uncharacterized conserved protein (DUF2358)	9.1e-36
	PMM_0042	52	2687	3278	forward	no	K03790	[ribosomal protein S5]-alanine N-acetyltransferase [EC:2.3.1.267]	1.2e-39	COG1670	Protein N-acetyltransferase, RimJ/RimL family (RimL) (PDB:1S7F)	3.3e-41	PF13302.8	Acetyltransferase (GNAT) domain	4.6e-29
	PMM_0042	52	3254	3779	reverse	no
	PMM_0042	52	3881	5756	reverse	no	K03798	cell division protease FtsH [EC:3.4.24.-]	5.2e-244	COG0465	ATP-dependent Zn proteases (HflB) (PDB:1LV7)	3.1e-226	PF01434.19	Peptidase family M41	3.6e-63
	PMM_0042	52	6098	6716	forward	no				COG2138	Sirohydrochlorin ferrochelatase (SirB) (PDB:1TJN)	1.3e-14	PF01903.18	CbiX	2.7e-22
	PMM_0042	52	6712	7477	forward	no	K02303	uroporphyrin-III C-methyltransferase [EC:2.1.1.107]	2.2e-113	COG0007	Uroporphyrinogen-III methylase (siroheme synthase) (CysG) (PDB:1PJQ)	6.2e-88	PF00590.21	Tetrapyrrole (Corrin/Porphyrin) Methylases	4.2e-50
	PMM_0042	52	7603	7864	forward	no
	PMM_0042	52	7946	8693	forward	no
	PMM_0042	52	8762	9566	forward	no				COG1468	CRISPR/Cas system-associated exonuclease Cas4, RecB family (Cas4) (PDB:4R5Q)	5.2e-53	PF12705.8	PD-(D/E)XK nuclease superfamily	1.2e-32
	PMM_0042	52	9531	10269	reverse	no	K02483	two-component system, OmpR family, response regulator	5.3e-78	COG0745	DNA-binding response regulator, OmpR family, contains REC and winged-helix (wHTH) domain (OmpR) (PDB:1XHF)	3.9e-79	PF00072.25	Response regulator receiver domain	8.9e-30
	PMM_0042	52	10420	11362	forward	no				COG4448	L-asparaginase II (AnsA2)	2.2e-111	PF06089.13	L-asparaginase II	2.3e-107
	PMM_0042	52	11358	11988	forward	no	K11175	phosphoribosylglycinamide formyltransferase 1 [EC:2.1.2.2]	6.1e-96	COG0299	Folate-dependent phosphoribosylglycinamide formyltransferase PurN (PurN) (PDB:1C2T) (PUBMED:25013077)	2e-55	PF00551.20	Formyl transferase	1.1e-56
	PMM_0042	52	11997	13083	reverse	no	K09834	tocopherol cyclase [EC:5.5.1.24]	7.9e-138				PF14249.7	Tocopherol cyclase	1.2e-129
	PMM_0042	52	13344	14535	forward	no	K02067	phospholipid/cholesterol/gamma-HCH transport system substrate-binding protein	5e-38	COG1463	Periplasmic subunit MlaD of the ABC-type intermembrane phospholipid transporter Mla (MlaD) (PDB:5UW8)	1.4e-49	PF02470.21	MlaD protein	1.7e-16
	PMM_0042	52	14813	16238	forward	no	K01601	ribulose-bisphosphate carboxylase large chain [EC:4.1.1.39]	3.3e-207	COG1850	Ribulose 1,5-bisphosphate carboxylase, large subunit, or a RuBisCO-like protein (RbcL) (PDB:2YBV)	5.1e-269	PF00016.21	Ribulose bisphosphate carboxylase large chain, catalytic domain	7.6e-132
	PMM_0042	52	16295	16691	forward	no							PF02341.16	RbcX protein	8.4e-53
	PMM_0042	52	16730	17057	forward	no	K01602	ribulose-bisphosphate carboxylase small chain [EC:4.1.1.39]	1e-51	COG4451	Ribulose bisphosphate carboxylase small subunit (RbcS) (PDB:2YBV)	9.5e-46	PF00101.21	Ribulose bisphosphate carboxylase, small chain	4e-43
	PMM_0042	52	17262	18168	forward	yes	K01595	phosphoenolpyruvate carboxylase [EC:4.1.1.31]	7.3e-81	COG2352	Phosphoenolpyruvate carboxylase (Ppc) (PDB:1FIY)	1.6e-82	PF00311.18	Phosphoenolpyruvate carboxylase	6.6e-59
	PMM_0042	53	1	919	forward	yes				COG0474	Magnesium-transporting ATPase (P-type) (MgtA) (PDB:1IWO)	3.8e-108	PF00689.22	Cation transporting ATPase, C-terminus	5.3e-48
	PMM_0042	53	937	2035	reverse	no	K00259	alanine dehydrogenase [EC:1.4.1.1]	1.1e-152	COG0686	Alanine dehydrogenase (includes sporulation protein SpoVN) (Ald) (PDB:2EEZ)	1.1e-141	PF01262.22	Alanine dehydrogenase/PNT, C-terminal domain	1.8e-79
	PMM_0042	53	2106	2475	forward	no
	PMM_0042	53	2740	3151	reverse	yes				COG4639	Predicted kinase (PDB:4GP6)	4.4e-16	PF01724.17	Domain of unknown function DUF29	2.7e-50
	PMM_0042	54	2	413	forward	yes				COG2114!!!COG3850	Adenylate cyclase, class 3 (AcyC) (PDB:1AB8)!!!Signal transduction histidine kinase NarQ, nitrate/nitrite-specific (NarQ)	4e-33	PF00211.21	Adenylate and Guanylate cyclase catalytic domain	3.3e-27
	PMM_0042	54	417	1869	forward	no				COG0664!!!COG3264	cAMP-binding domain of CRP or a regulatory subunit of cAMP-dependent protein kinases (Crp) (PDB:1FT9)!!!Small-conductance mechanosensitive channel MscK (MscK)	4.7e-137	PF00924.19	Mechanosensitive ion channel	1.4e-46
	PMM_0042	54	1955	2420	forward	no				COG2442	Predicted antitoxin component of a toxin-antitoxin system, DUF433 family (PDB:2GA1)	1.4e-26	PF01724.17	Domain of unknown function DUF29	4.5e-56
	PMM_0042	54	2894	3092	forward	no				COG5428	Predicted antitoxin component YuzE of a toxin-antitoxin system, DUF2283 family (YuzE)	1.8e-15	PF10049.10	Protein of unknown function (DUF2283)	3.3e-14
	PMM_0042	54	3194	3800	reverse	no
	PMM_0042	54	3966	4521	reverse	no				COG5690	Phycocyanobilin lyase CpeS/CpcS (= Ycf58) (Ycf58) (PDB:3BDR)	2.3e-60	PF09367.11	CpeS-like protein	3.2e-37
	PMM_0042	54	4708	6379	forward	no	K06915	uncharacterized protein	1.3e-59	COG0433	Archaeal DNA helicase HerA or a related bacterial ATPase, contains HAS-barrel and ATPase domains (HerA) (PDB:4D2I)	3.3e-235	PF01935.18	Helicase HerA, central domain	4.1e-35
	PMM_0042	54	6501	7152	forward	no				COG2867	Ribosome association toxin PasT (RatA) of the RatAB toxin-antitoxin module (PasT) (PDB:1T17) (PUBMED:21323758)	5.7e-26	PF03364.21	Polyketide cyclase / dehydrase and lipid transport	1.3e-19
	PMM_0042	54	7197	8151	reverse	no				COG2006	Uncharacterized conserved protein, DUF362 family	2.2e-119	PF04015.13	Domain of unknown function (DUF362)	1.3e-56
	PMM_0042	54	8295	8862	reverse	no	K05808	putative sigma-54 modulation protein	1.7e-61	COG1544	Ribosome-associated translation inhibitor RaiA (RaiA) (PDB:1IMU)	2.9e-58	PF02482.20	Sigma 54 modulation protein / S30EA ribosomal protein	1.6e-28
	PMM_0042	54	9100	9409	reverse	no
	PMM_0042	54	9679	10060	reverse	no				COG2250	HEPN domain protein, predicted toxin of MNT-HEPN system (HEPN) (PDB:1O3U) (PUBMED:26112399)	2.3e-35	PF05168.15	HEPN domain	3.6e-24
	PMM_0042	54	10028	10361	reverse	no	K07076	uncharacterized protein	2e-13	COG1708	Predicted nucleotidyltransferase, MJ0604 family (MJ0604) (PDB:5YEP)	9.3e-41	PF01909.24	Nucleotidyltransferase domain	7.3e-12
	PMM_0042	54	10433	11012	reverse	no				COG3603	ACT domain, ACT-7 family (ACT-7) (PDB:1ZHV) (PUBMED:16987805)	1.6e-16	PF13646.7	HEAT repeats	1.8e-07
	PMM_0042	54	11391	12708	reverse	no	K03699	putative hemolysin	1.7e-159	COG1253	Hemolysin-related protein, contains CBS domains, UPF0053 family (TlyC) (PDB:2NQW)	1.6e-139	PF01595.21	Cyclin M transmembrane N-terminal domain	1.2e-50
	PMM_0042	54	12958	14539	forward	no	K00058	D-3-phosphoglycerate dehydrogenase / 2-oxoglutarate reductase [EC:1.1.1.95 1.1.1.399]	9.3e-155	COG0111	Phosphoglycerate dehydrogenase or related dehydrogenase (SerA) (PDB:3OET)	2.7e-210	PF02826.20	D-isomer specific 2-hydroxyacid dehydrogenase, NAD binding domain	3.8e-61
	PMM_0042	54	14641	14968	forward	no				COG1308	Transcription factor homologous to NACalpha-BTF3 (EGD2) (PDB:1TR8)	3.3e-06	PF14242.7	Domain of unknown function (DUF4342)	6.6e-29
	PMM_0042	54	15060	17337	forward	no	K03455	monovalent cation:H+ antiporter-2, CPA2 family	9.3e-201	COG0475!!!COG0569	Kef-type K+ transport system, membrane component KefB (KefB) (PDB:4BWZ)!!!Trk/Ktr K+ transport system regulatory component TrkA/KtrA/KtrC, RCK domain (TrkA) (PDB:4XTT) (PUBMED:23815639;25957408;31868587;32095817)	5.6e-302	PF00999.22	Sodium/hydrogen exchanger family	1.7e-74
	PMM_0042	54	17279	17369	forward	no
	PMM_0042	54	17464	18364	forward	no	K08715	inward rectifier potassium channel	7.7e-126	COG4292	Low temperature requirement protein LtrA (function unknown) (LtrA) (PUBMED:8534098;24422886)	1.7e-52	PF17655.2	Inward rectifier potassium channel C-terminal domain	9.4e-27
	PMM_0042	54	18450	19743	reverse	no	K00975	glucose-1-phosphate adenylyltransferase [EC:2.7.7.27]	8.2e-188	COG0448	Glucose-1-phosphate adenylyltransferase (ADP-glucose pyrophosphorylase) (GlgC) (PDB:5MNI) (PUBMED:27545622)	4.9e-170	PF00483.24	Nucleotidyl transferase	7.3e-76
	PMM_0042	54	20239	20782	reverse	no	K03564	thioredoxin-dependent peroxiredoxin [EC:1.11.1.24]	6.7e-53	COG1225	Peroxiredoxin (Bcp) (PDB:5IPH)	6.2e-42	PF00578.22	AhpC/TSA family	1.9e-36
	PMM_0042	54	21173	21593	forward	no							PF13646.7	HEAT repeats	1e-18
	PMM_0042	54	21764	23144	forward	no	K00012	UDPglucose 6-dehydrogenase [EC:1.1.1.22]	3.7e-201	COG1004	UDP-glucose 6-dehydrogenase (Ugd) (PDB:1DLI)	3.7e-184	PF03721.15	UDP-glucose/GDP-mannose dehydrogenase family, NAD binding domain	1e-64
	PMM_0042	54	23140	24094	forward	no	K08678	UDP-glucuronate decarboxylase [EC:4.1.1.35]	4.1e-191	COG0451	Nucleoside-diphosphate-sugar epimerase (WcaG) (PDB:2X4G)	1.3e-140	PF16363.6	GDP-mannose 4,6 dehydratase	1.8e-60
	PMM_0042	54	24142	25729	reverse	no	K02837	peptide chain release factor 3	3e-240	COG4108	Peptide chain release factor RF-3 (PrfC) (PDB:3UOQ)	7.7e-226	PF00009.28	Elongation factor Tu GTP binding domain	3.3e-52
	PMM_0042	54	25842	26304	forward	no				COG1051	ADP-ribose pyrophosphatase YjhB, NUDIX family (YjhB) (PDB:3GZ5)	7.1e-47	PF00293.29	NUDIX domain	1e-14
	PMM_0042	54	26285	27491	reverse	no	K15736	(S)-2-hydroxyglutarate dehydrogenase [EC:1.1.5.13]	6.2e-196	COG0579	L-2-hydroxyglutarate oxidase LhgO (LhgO) (PDB:3DME)	6.5e-201	PF01266.25	FAD dependent oxidoreductase	2.4e-67
	PMM_0042	54	27588	27720	reverse	yes				COG5690	Phycocyanobilin lyase CpeS/CpcS (= Ycf58) (Ycf58) (PDB:3BDR)	1.6e-12	PF09367.11	CpeS-like protein	1.3e-08
	PMM_0042	55	0	585	forward	yes	K00655	1-acyl-sn-glycerol-3-phosphate acyltransferase [EC:2.3.1.51]	1.5e-57	COG0204	1-acyl-sn-glycerol-3-phosphate acyltransferase (PlsC) (PDB:1IUQ)	2.3e-58	PF01553.22	Acyltransferase	1.1e-25
	PMM_0042	55	643	1219	forward	no				COG1225	Peroxiredoxin (Bcp) (PDB:5IPH)	1.8e-79	PF08534.11	Redoxin	3.8e-19
	PMM_0042	55	1434	2349	forward	no
	PMM_0042	55	2417	3380	reverse	no	K01738	cysteine synthase [EC:2.5.1.47]	2.6e-146	COG0031	Cysteine synthase (CysK) (PDB:1FCJ)	1.4e-129	PF00291.26	Pyridoxal-phosphate dependent enzyme	1.1e-63
	PMM_0042	55	3520	3796	forward	yes	K05527	BolA family transcriptional regulator, general stress-responsive regulator	2e-33	COG0271	DNA-binding global transcriptional regulator BolA, affects cell shape, cell division and biofilm formation (BolA) (PDB:2DHM) (PUBMED:19111750;2569159)	2.8e-22	PF01722.19	BolA-like protein	4.1e-29
	PMM_0042	56	0	318	forward	yes
	PMM_0042	56	475	1408	forward	no
	PMM_0042	56	1511	2342	forward	no				COG0697	Permease of the drug/metabolite transporter (DMT) superfamily (RhaT) (PDB:5I20)	1e-83	PF00892.21	EamA-like transporter family	2.5e-20
	PMM_0042	56	2348	2585	forward	no				COG2040	Homocysteine/selenocysteine methylase (S-methylmethionine-dependent) (MHT1) (PDB:5DML)	3.9e-09
	PMM_0042	56	2693	3074	forward	no							PF12973.8	ChrR Cupin-like domain	5.9e-10
	PMM_0042	56	3419	4277	reverse	no	K23036	sn-2 palmitoyl-lipid 9-desaturase [EC:1.14.19.27]	1.8e-135	COG1398	Fatty-acid desaturase (OLE1) (PDB:4YMK)	1.5e-127	PF00487.25	Fatty acid desaturase	3.2e-20
	PMM_0042	56	3419	4277	reverse	no	K00507	stearoyl-CoA desaturase (Delta-9 desaturase) [EC:1.14.19.1]	1.4e-89	COG1398	Fatty-acid desaturase (OLE1) (PDB:4YMK)	1.5e-127	PF00487.25	Fatty acid desaturase	3.2e-20
	PMM_0042	56	4522	5746	forward	no				COG1309!!!COG4974	DNA-binding protein, AcrR family, includes nucleoid occlusion protein SlmA (AcrR) (PDB:2QOP)!!!Site-specific recombinase XerD (XerD) (PDB:1A0P)	5.4e-134	PF00440.24	Bacterial regulatory proteins, tetR family	2.3e-15
	PMM_0042	56	5747	6638	reverse	no	K00919	4-diphosphocytidyl-2-C-methyl-D-erythritol kinase [EC:2.7.1.148]	1.4e-86	COG1947	4-diphosphocytidyl-2C-methyl-D-erythritol kinase (IspE) (PDB:1OJ4)	1.2e-77	PF08544.14	GHMP kinases C terminal	6.7e-13
	PMM_0042	56	6630	6993	reverse	no
	PMM_0042	56	6998	8351	reverse	no				COG2814	Predicted arabinose efflux permease AraJ, MFS family (AraJ) (PDB:4LDS)	1.5e-198	PF07690.17	Major Facilitator Superfamily	1.7e-31
	PMM_0042	56	8563	9025	forward	no	K03768	peptidyl-prolyl cis-trans isomerase B (cyclophilin B) [EC:5.2.1.8]	1.6e-56	COG0652	Peptidyl-prolyl cis-trans isomerase (rotamase) - cyclophilin family (PpiB) (PDB:4DGD)	1.6e-54	PF00160.22	Cyclophilin type peptidyl-prolyl cis-trans isomerase/CLD	4.6e-44
	PMM_0042	56	9076	10363	forward	no	K02005	HlyD family secretion protein	1.6e-73	COG1566	Multidrug resistance efflux pump EmrA (EmrA) (PDB:4TKO)	1.2e-64	PF16576.6	Barrel-sandwich domain of CusB or HlyD membrane-fusion	2.9e-26
	PMM_0042	56	10408	11452	reverse	no				COG1494	Fructose-1,6-bisphosphatase/sedoheptulose 1,7-bisphosphatase or related protein (GlpX) (PDB:1NI9)	2.6e-145	PF03320.14	Bacterial fructose-1,6-bisphosphatase, glpX-encoded	6.8e-133
	PMM_0042	56	11699	12029	forward	no							PF08865.12	Domain of unknown function (DUF1830)	8.8e-29
	PMM_0042	56	12058	12823	forward	no	K10026	7-carboxy-7-deazaguanine synthase [EC:4.3.99.3]	1.3e-39	COG0602	Organic radical activating enzyme NrdG/QueE (QueE) (PUBMED:14660578;17384645)	5.8e-70	PF13394.7	4Fe-4S single cluster domain	3.1e-09
	PMM_0042	57	0	255	forward	yes	K06346	spoIIIJ-associated protein	1.4e-25	COG1847	Predicted RNA-binding protein Jag (SpoIIIJ-associated), conains KH and R3H domains (Jag) (PDB:3GKU)	1.3e-13	PF01424.23	R3H domain	1.2e-16
	PMM_0042	57	991	1396	reverse	no
	PMM_0042	57	1453	2443	reverse	no	K02340	DNA polymerase III subunit delta [EC:2.7.7.7]	2e-60	COG1466	DNA polymerase III, delta subunit (HolA) (PDB:3ZH9)	1.9e-81	PF06144.14	DNA polymerase III, delta subunit	1.2e-32
	PMM_0042	57	3031	3805	forward	no				COG3063	Type IV pilus assembly protein PilF/PilW (PilF) (PDB:2VQ2) (PUBMED:16403447)	7.8e-06	PF07719.18	Tetratricopeptide repeat	1.9e-33
	PMM_0042	57	3964	4525	forward	no
	PMM_0042	57	4558	5875	forward	no	K19003	1,2-diacylglycerol 3-beta-glucosyltransferase [EC:2.4.1.336]	1.8e-141	COG1215	Glycosyltransferase, catalytic subunit of cellulose synthase and poly-beta-1,6-N-acetylglucosamine synthase (BcsA) (PDB:4HG6)	5.8e-110	PF13641.7	Glycosyltransferase like family 2	2.4e-41
	PMM_0042	57	5949	7275	forward	no	K01925	UDP-N-acetylmuramoylalanine--D-glutamate ligase [EC:6.3.2.9]	1.4e-143	COG0771	UDP-N-acetylmuramoylalanine-D-glutamate ligase (MurD) (PDB:1E0D)	1.2e-126	PF08245.13	Mur ligase middle domain	3e-25
	PMM_0042	57	7354	8008	forward	yes				COG0772	Peptodoglycan polymerase FtsW/RodA/SpoVE (FtsW) (PDB:6BAR) (PUBMED:30692671)	1.6e-44	PF01098.20	Cell cycle protein	4.7e-52
	PMM_0042	58	1	730	reverse	yes				COG0674!!!COG1013!!!COG1014!!!COG1144	Pyruvate:ferredoxin oxidoreductase or related 2-oxoacid:ferredoxin oxidoreductase, alpha subunit (PorA) (PDB:5C4I)!!!Pyruvate:ferredoxin oxidoreductase or related 2-oxoacid:ferredoxin oxidoreductase, beta subunit (PorB) (PDB:1B0P)!!!Pyruvate:ferredoxin oxidoreductase or related 2-oxoacid:ferredoxin oxidoreductase, gamma subunit (PorG) (PDB:1B0P)!!!Pyruvate:ferredoxin oxidoreductase or related 2-o…	9.7e-107	PF01855.20	Pyruvate flavodoxin/ferredoxin oxidoreductase, thiamine diP-bdg	4.2e-80
	PMM_0042	58	1060	1573	forward	no	K05586	bidirectional [NiFe] hydrogenase diaphorase subunit [EC:7.1.1.2]	2.1e-76	COG1905	NADH:ubiquinone oxidoreductase 24 kD subunit (chain E) (NuoE) (PDB:5XF9)	3.3e-61	PF01257.20	Thioredoxin-like [2Fe-2S] ferredoxin	2.6e-46
	PMM_0042	58	1060	1573	forward	no	K00334	NADH-quinone oxidoreductase subunit E [EC:7.1.1.2]	8e-46	COG1905	NADH:ubiquinone oxidoreductase 24 kD subunit (chain E) (NuoE) (PDB:5XF9)	3.3e-61	PF01257.20	Thioredoxin-like [2Fe-2S] ferredoxin	2.6e-46
	PMM_0042	58	1559	3218	forward	no	K05587	bidirectional [NiFe] hydrogenase diaphorase subunit [EC:7.1.1.2]	8e-270	COG1894!!!COG3411	NADH:ubiquinone oxidoreductase, NADH-binding 51 kD subunit (chain F) (NuoF) (PDB:2FUG)!!!2Fe-2S ferredoxin (PDB:1M2D) (PUBMED:24421039)	1.1e-241	PF01512.18	Respiratory-chain NADH dehydrogenase 51 Kd subunit	2.2e-49
	PMM_0042	58	1559	3218	forward	no	K00335	NADH-quinone oxidoreductase subunit F [EC:7.1.1.2]	1.5e-212	COG1894!!!COG3411	NADH:ubiquinone oxidoreductase, NADH-binding 51 kD subunit (chain F) (NuoF) (PDB:2FUG)!!!2Fe-2S ferredoxin (PDB:1M2D) (PUBMED:24421039)	1.1e-241	PF01512.18	Respiratory-chain NADH dehydrogenase 51 Kd subunit	2.2e-49
	PMM_0042	58	3237	3954	forward	no	K05588	bidirectional [NiFe] hydrogenase diaphorase subunit [EC:7.1.1.2]	4e-93	COG1034	NADH dehydrogenase/NADH:ubiquinone oxidoreductase 75 kD subunit (chain G) (NuoG) (PDB:1C4A)	2e-109	PF13510.7	2Fe-2S iron-sulfur cluster binding domain	3.8e-21
	PMM_0042	58	3941	4115	forward	yes				COG1941	Coenzyme F420-reducing hydrogenase, gamma subunit (FrhG) (PDB:5ODC)	8.4e-25	PF01058.23	NADH ubiquinone oxidoreductase, 20 Kd subunit	7.2e-06
	PMM_0042	59	252	2673	forward	no	K00695	sucrose synthase [EC:2.4.1.13]	0	COG0438	Glycosyltransferase involved in cell wall bisynthesis (RfaB) (PDB:2IV7)	0	PF00862.20	Sucrose synthase	1.5e-223
	PMM_0042	59	2673	3162	reverse	no				COG3153	Predicted N-acetyltransferase YhbS (yhbS) (PDB:4ZBG)	3.9e-19	PF13508.8	Acetyltransferase (GNAT) domain	1.3e-12
	PMM_0042	59	3338	3731	forward	no	K03642	rare lipoprotein A	1.8e-45	COG0797	Peptidoglycan lytic transglycosylase RlpA, contains C-terminal SPOR domain (RlpA) (PDB:4AVR) (PUBMED:24806796)	2.5e-24	PF03330.19	Lytic transglycolase	5.6e-21
	PMM_0042	59	3765	4668	reverse	no				COG1108	ABC-type Mn2+/Zn2+ transport system, permease component (ZnuB)	1.6e-103	PF00950.18	ABC 3 transport family	1.4e-83
	PMM_0042	59	4684	5428	reverse	no				COG1121	ABC-type Mn2+/Zn2+ transport system, ATPase component (ZnuC)	2.5e-94	PF00005.28	ABC transporter	8.6e-28
	PMM_0042	59	5437	6490	reverse	no	K09818	manganese/iron transport system substrate-binding protein	5.1e-115	COG0803	ABC-type Zn uptake system ZnuABC, Zn-binding component ZnuA (ZnuA) (PDB:1K0F)	5.1e-125	PF01297.18	Zinc-uptake complex component A periplasmic	7.8e-75
	PMM_0042	59	6681	8016	reverse	no	K11520	two-component system, OmpR family, manganese sensing sensor histidine kinase [EC:2.7.13.3]	3.4e-137	COG0642	Signal transduction histidine kinase (BaeS) (PDB:1JOY)	9.5e-84	PF02518.27	Histidine kinase-, DNA gyrase B-, and HSP90-like ATPase	5.1e-29
	PMM_0042	59	8031	8742	forward	no	K11521	two-component system, OmpR family, manganese sensing response regulator	6.3e-92	COG0745	DNA-binding response regulator, OmpR family, contains REC and winged-helix (wHTH) domain (OmpR) (PDB:1XHF)	2.3e-73	PF00072.25	Response regulator receiver domain	3.7e-31
	PMM_0042	59	8031	8742	forward	no	K02483	two-component system, OmpR family, response regulator	7e-81	COG0745	DNA-binding response regulator, OmpR family, contains REC and winged-helix (wHTH) domain (OmpR) (PDB:1XHF)	2.3e-73	PF00072.25	Response regulator receiver domain	3.7e-31
	PMM_0042	59	8745	10131	reverse	no				COG0652	Peptidyl-prolyl cis-trans isomerase (rotamase) - cyclophilin family (PpiB) (PDB:4DGD)	1.4e-114	PF00160.22	Cyclophilin type peptidyl-prolyl cis-trans isomerase/CLD	3.4e-21
	PMM_0042	60	121	1099	forward	no	K13953	alcohol dehydrogenase, propanol-preferring [EC:1.1.1.1]	3.5e-115	COG1064	D-arabinose 1-dehydrogenase, Zn-dependent alcohol dehydrogenase family (AdhP) (PDB:5O8Q)	1e-148	PF08240.13	Alcohol dehydrogenase GroES-like domain	1.1e-35
	PMM_0042	60	1164	1785	reverse	no	K03625	transcription antitermination protein NusB	2.1e-40	COG0781	Transcription antitermination protein NusB (NusB) (PDB:1EY1) (PUBMED:21652641)	5.8e-44	PF01029.19	NusB family	1.3e-32
	PMM_0042	60	1838	3734	reverse	no	K07636	two-component system, OmpR family, phosphate regulon sensor histidine kinase PhoR [EC:2.7.13.3]	2.3e-96	COG5002	Sensor histidine kinase WalK (WalK) (PDB:4I5S)	3.3e-199	PF02518.27	Histidine kinase-, DNA gyrase B-, and HSP90-like ATPase	1.5e-26
	PMM_0042	60	1838	3734	reverse	no	K07769	two-component system, OmpR family, sensor histidine kinase NblS [EC:2.7.13.3]	6.6e-271	COG5002	Sensor histidine kinase WalK (WalK) (PDB:4I5S)	3.3e-199	PF02518.27	Histidine kinase-, DNA gyrase B-, and HSP90-like ATPase	1.5e-26
	PMM_0042	60	3791	4166	reverse	no	K09022	2-iminobutanoate/2-iminopropanoate deaminase [EC:3.5.99.10]	3.7e-49	COG0251	Enamine deaminase RidA, house cleaning of reactive enamine intermediates, YjgF/YER057c/UK114 family (RidA) (PDB:1J7H) (PUBMED:22094463;32205462)	4e-32	PF01042.22	Endoribonuclease L-PSP	2.2e-38
	PMM_0042	60	4358	5264	forward	no	K24180	malate permease and related proteins	1.7e-52	COG0679	Predicted permease, AEC (auxin efflux carrier) family (YfdV)	7.4e-56	PF03547.19	Membrane transport protein	6.5e-18
	PMM_0042	60	5276	5882	reverse	no
	PMM_0042	60	6023	7211	forward	no
	PMM_0042	60	7227	7956	reverse	no	K03413	two-component system, chemotaxis family, chemotaxis protein CheY	4.2e-43	COG0745	DNA-binding response regulator, OmpR family, contains REC and winged-helix (wHTH) domain (OmpR) (PDB:1XHF)	6.4e-119	PF00072.25	Response regulator receiver domain	4e-33
	PMM_0042	60	7227	7956	reverse	no	K02483	two-component system, OmpR family, response regulator	1.4e-84	COG0745	DNA-binding response regulator, OmpR family, contains REC and winged-helix (wHTH) domain (OmpR) (PDB:1XHF)	6.4e-119	PF00072.25	Response regulator receiver domain	4e-33
	PMM_0042	60	7227	7956	reverse	no	K11329	two-component system, OmpR family, response regulator RpaB	7e-124	COG0745	DNA-binding response regulator, OmpR family, contains REC and winged-helix (wHTH) domain (OmpR) (PDB:1XHF)	6.4e-119	PF00072.25	Response regulator receiver domain	4e-33
	PMM_0042	60	8201	8966	reverse	no	K03090	RNA polymerase sigma-B factor	6.5e-86	COG1191	DNA-directed RNA polymerase specialized sigma subunit (FliA) (PDB:1RP3)	3.5e-75	PF04542.15	Sigma-70 region 2	7.7e-19
	PMM_0042	60	9191	11291	forward	no	K02652	type IV pilus assembly protein PilB	1.7e-227	COG2804	Type II secretory pathway ATPase GspE/PulE or T4P pilus assembly pathway ATPase PilB (PulE) (PDB:4KSR)	1.3e-228	PF00437.21	Type II/IV secretion system protein	1.4e-92
	PMM_0042	60	11311	12466	forward	no	K02669	twitching motility protein PilT	2.1e-162	COG2805	Type IV pilus assembly protein PilT, pilus retraction ATPase (PilT) (PDB:5FL3)	3.2e-152	PF00437.21	Type II/IV secretion system protein	2.8e-45
	PMM_0042	60	12519	12843	forward	yes				COG1459	Type II secretory pathway, component PulF (PulF) (PDB:2VMA)	2.6e-19
	PMM_0042	61	97	592	reverse	no	K11524	positive phototaxis protein PixI	2.9e-42	COG0835	Chemotaxis signal transduction protein CheW (CheW) (PDB:2QDL)	3.2e-29	PF01584.20	CheW-like domain	2.6e-18
	PMM_0042	61	597	960	reverse	no	K02658	twitching motility two-component system response regulator PilH	6e-51	COG0745	DNA-binding response regulator, OmpR family, contains REC and winged-helix (wHTH) domain (OmpR) (PDB:1XHF)	1.4e-50	PF00072.25	Response regulator receiver domain	9e-28
	PMM_0042	61	597	960	reverse	no	K11523	two-component system, chemotaxis family, response regulator PixH	1.8e-60	COG0745	DNA-binding response regulator, OmpR family, contains REC and winged-helix (wHTH) domain (OmpR) (PDB:1XHF)	1.4e-50	PF00072.25	Response regulator receiver domain	9e-28
	PMM_0042	61	1030	2182	reverse	no	K11522	two-component system, chemotaxis family, response regulator PixG	1.5e-115	COG0784	CheY-like REC (receiver) domain, includes chemotaxis protein CheY and sporulation regulator Spo0F (CheY) (PDB:6QRJ)	2.5e-88	PF00072.25	Response regulator receiver domain	3e-25
	PMM_0042	61	2219	2714	reverse	no
	PMM_0042	61	2727	6927	reverse	no	K11526	two-component system, chemotaxis family, sensor histidine kinase and response regulator PixL	0	COG0643!!!COG0784	Chemotaxis protein histidine kinase CheA (CheA) (PDB:1B3Q)!!!CheY-like REC (receiver) domain, includes chemotaxis protein CheY and sporulation regulator Spo0F (CheY) (PDB:6QRJ)	7.5e-220	PF00072.25	Response regulator receiver domain	7.6e-24
	PMM_0042	61	6929	9392	reverse	yes	K03406	methyl-accepting chemotaxis protein	5e-74	COG0840!!!COG4191	Methyl-accepting chemotaxis protein (MCP) (Tar) (PDB:1QU7)!!!Signal transduction histidine kinase regulating C4-dicarboxylate transport system (PDB:4GCZ)	8.1e-105	PF00015.22	Methyl-accepting chemotaxis protein (MCP) signalling domain	5.6e-40
	PMM_0042	61	6929	9392	reverse	yes	K11525	methyl-accepting chemotaxis protein PixJ	2.5e-201	COG0840!!!COG4191	Methyl-accepting chemotaxis protein (MCP) (Tar) (PDB:1QU7)!!!Signal transduction histidine kinase regulating C4-dicarboxylate transport system (PDB:4GCZ)	8.1e-105	PF00015.22	Methyl-accepting chemotaxis protein (MCP) signalling domain	5.6e-40
	PMM_0042	61	6929	9392	reverse	yes	K02660	twitching motility protein PilJ	1.7e-171	COG0840!!!COG4191	Methyl-accepting chemotaxis protein (MCP) (Tar) (PDB:1QU7)!!!Signal transduction histidine kinase regulating C4-dicarboxylate transport system (PDB:4GCZ)	8.1e-105	PF00015.22	Methyl-accepting chemotaxis protein (MCP) signalling domain	5.6e-40
	PMM_0042	62	1	271	forward	yes
	PMM_0042	62	582	1041	forward	no
	PMM_0042	62	1050	1542	forward	no
	PMM_0042	62	1483	3526	forward	yes
	PMM_0042	63	0	156	reverse	yes
	PMM_0042	63	110	803	reverse	no	K03190	urease accessory protein	4.6e-52	COG0829	Urease accessory protein UreH (UreH) (PDB:3SF5)	6.3e-07	PF01774.18	UreD urease accessory protein	5.1e-35
	PMM_0042	63	795	1419	reverse	no	K03189	urease accessory protein	2.5e-124	COG0378	Hydrogenase/urease maturation factor HypB, Ni2+-binding GTPase (HypB) (PDB:2HF8) (PUBMED:24338018;23899293)	2.4e-82	PF02492.20	CobW/HypB/UreG, nucleotide-binding domain	1.9e-38
	PMM_0042	63	1662	2940	forward	no	K01999	branched-chain amino acid transport system substrate-binding protein	6.8e-65	COG0683	ABC-type branched-chain amino acid transport system, periplasmic component (LivK) (PDB:1USG)	2.3e-148	PF13433.7	Periplasmic binding protein domain	2.1e-172
	PMM_0042	63	1662	2940	forward	no	K11959	urea transport system substrate-binding protein	2.6e-212	COG0683	ABC-type branched-chain amino acid transport system, periplasmic component (LivK) (PDB:1USG)	2.3e-148	PF13433.7	Periplasmic binding protein domain	2.1e-172
	PMM_0042	63	2995	3901	forward	no	K01997	branched-chain amino acid transport system permease protein	5.9e-80	COG0559	Branched-chain amino acid ABC-type transport system, permease component (LivH)	2.8e-95	PF02653.17	Branched-chain amino acid transport system / permease component	1.9e-61
	PMM_0042	63	2995	3901	forward	no	K11960	urea transport system permease protein	8.2e-151	COG0559	Branched-chain amino acid ABC-type transport system, permease component (LivH)	2.8e-95	PF02653.17	Branched-chain amino acid transport system / permease component	1.9e-61
	PMM_0042	63	3901	5002	forward	no	K01998	branched-chain amino acid transport system permease protein	2.3e-79	COG4177	ABC-type branched-chain amino acid transport system, permease component (LivM)	2e-108	PF02653.17	Branched-chain amino acid transport system / permease component	4.5e-46
	PMM_0042	63	3901	5002	forward	no	K11961	urea transport system permease protein	2.8e-156	COG4177	ABC-type branched-chain amino acid transport system, permease component (LivM)	2e-108	PF02653.17	Branched-chain amino acid transport system / permease component	4.5e-46
	PMM_0042	63	4998	5757	forward	no	K01995	branched-chain amino acid transport system ATP-binding protein	7.5e-93	COG4674	ABC-type uncharacterized transport system, ATPase component (PUBMED:10686096)	7.2e-89	PF00005.28	ABC transporter	6.7e-29
	PMM_0042	63	4998	5757	forward	no	K10822	nonpolar-amino-acid-transporting ATPase [EC:7.4.2.2]	1.3e-55	COG4674	ABC-type uncharacterized transport system, ATPase component (PUBMED:10686096)	7.2e-89	PF00005.28	ABC transporter	6.7e-29
	PMM_0042	63	4998	5757	forward	no	K11962	urea transport system ATP-binding protein	1.2e-123	COG4674	ABC-type uncharacterized transport system, ATPase component (PUBMED:10686096)	7.2e-89	PF00005.28	ABC transporter	6.7e-29
	PMM_0042	63	5749	6469	forward	no	K01996	branched-chain amino acid transport system ATP-binding protein	2.1e-92	COG0410	ABC-type branched-chain amino acid transport system, ATPase component LivF (LivF) (PDB:1JI0) (PUBMED:26527648;32250026)	3.8e-71	PF00005.28	ABC transporter	2e-35
	PMM_0042	63	5749	6469	forward	no	K10822	nonpolar-amino-acid-transporting ATPase [EC:7.4.2.2]	1.2e-55	COG0410	ABC-type branched-chain amino acid transport system, ATPase component LivF (LivF) (PDB:1JI0) (PUBMED:26527648;32250026)	3.8e-71	PF00005.28	ABC transporter	2e-35
	PMM_0042	63	5749	6469	forward	no	K11963	urea transport system ATP-binding protein	6.9e-102	COG0410	ABC-type branched-chain amino acid transport system, ATPase component LivF (LivF) (PDB:1JI0) (PUBMED:26527648;32250026)	3.8e-71	PF00005.28	ABC transporter	2e-35
	PMM_0042	63	6591	8259	forward	no				COG3659	Carbohydrate-selective porin OprB (OprB) (PDB:4GEY)	2.5e-81	PF04966.13	Carbohydrate-selective porin, OprB family	5.1e-49
	PMM_0042	63	8463	8571	reverse	yes				COG0713	NADH:ubiquinone oxidoreductase subunit 11 or 4L (chain K) (NuoK) (PDB:4HE8)	7.9e-10	PF00420.25	NADH-ubiquinone/plastoquinone oxidoreductase chain 4L	1.7e-08
	PMM_0042	64	18	1062	reverse	no	K02051	NitT/TauT family transport system substrate-binding protein	1.1e-63	COG0715	ABC-type nitrate/sulfonate/bicarbonate transport system, periplasmic component (TauA) (PDB:2X26)	5.3e-114	PF09084.12	NMT1/THI5 like	1.2e-23
	PMM_0042	64	1177	2227	reverse	no	K02051	NitT/TauT family transport system substrate-binding protein	3e-59	COG0715	ABC-type nitrate/sulfonate/bicarbonate transport system, periplasmic component (TauA) (PDB:2X26)	2.1e-115	PF09084.12	NMT1/THI5 like	4e-22
	PMM_0042	64	2501	2873	reverse	no	K04651	hydrogenase nickel incorporation protein HypA/HybF	6.9e-28	COG0375	Hydrogenase maturation factor HypA/HybF, metallochaperone involved in Ni insertion (HybF) (PDB:3A43) (PUBMED:16817932)	5.4e-29	PF01155.20	Hydrogenase/urease nickel incorporation, metallochaperone, hypA	4.3e-23
	PMM_0042	64	2869	3169	reverse	no
	PMM_0042	64	3503	3773	forward	no				COG0831	Urease gamma subunit (UreA) (PDB:1A5K)	1.7e-32	PF00547.19	Urease, gamma subunit	1.7e-38
	PMM_0042	64	3784	4138	forward	no	K01429	urease subunit beta [EC:3.5.1.5]	4.9e-57	COG0832	Urease beta subunit (UreB)	8.4e-32	PF00699.21	Urease beta subunit	4.1e-44
	PMM_0042	64	4212	4866	forward	no	K03188	urease accessory protein	7.1e-59	COG0830	Urease accessory protein UreF (UreF) (PDB:3SF5)	1.8e-27	PF01730.17	UreF	2.3e-31
	PMM_0042	64	4909	5545	reverse	yes				COG0340	Biotin-(acetyl-CoA carboxylase) ligase (BirA2) (PDB:1BIA) (PUBMED:32188788)	2.8e-46	PF03099.20	Biotin/lipoate A/B protein ligase family	1.9e-11
	PMM_0042	65	109	1135	reverse	no	K00796	dihydropteroate synthase [EC:2.5.1.15]	1.4e-134	COG0294	Dihydropteroate synthase (FolP) (PDB:1AD1)	1.3e-80	PF00809.23	Pterin binding enzyme	1.2e-90
	PMM_0042	65	1202	2270	reverse	no	K02563	UDP-N-acetylglucosamine--N-acetylmuramyl-(pentapeptide) pyrophosphoryl-undecaprenol N-acetylglucosamine transferase [EC:2.4.1.227]	5.1e-105	COG0707	UDP-N-acetylglucosamine:LPS N-acetylglucosamine transferase (MurG) (PDB:1F0K)	1.1e-98	PF04101.17	Glycosyltransferase family 28 C-terminal domain	4.9e-36
	PMM_0042	65	2403	2616	forward	no							PF11332.9	Protein of unknown function (DUF3134)	2.8e-20
	PMM_0042	65	2658	3270	forward	no	K03186	flavin prenyltransferase [EC:2.5.1.129]	4e-75	COG0163	Flavin prenyltransferase UbiX (UbiX) (PDB:1SBZ) (PUBMED:28754323;26083743)	3.6e-70	PF02441.20	Flavoprotein	2.4e-18
	PMM_0042	65	3365	4715	reverse	yes	K01915	glutamine synthetase [EC:6.3.1.2]	8.7e-102	COG0174	Glutamine synthetase (GlnA) (PDB:1F1H)	8.1e-208	PF00120.25	Glutamine synthetase, catalytic domain	1.7e-106
	PMM_0042	66	6	174	reverse	no
	PMM_0042	66	638	1796	forward	no	K07240	chromate transporter	6.1e-83	COG2059	Chromate transport protein ChrA (ChrA)	4.8e-116	PF02417.16	Chromate transporter	7.2e-73
	PMM_0042	66	1786	2074	reverse	no	K01724	4a-hydroxytetrahydrobiopterin dehydratase [EC:4.2.1.96]	7.8e-30	COG2154	Pterin-4a-carbinolamine dehydratase (PhhB) (PDB:1DCH)	9.6e-18	PF01329.20	Pterin 4 alpha carbinolamine dehydratase	3e-28
	PMM_0042	66	2111	2252	reverse	no							PF11165.9	Protein of unknown function (DUF2949)	1.8e-11
	PMM_0042	66	2330	2915	reverse	no
	PMM_0042	66	3033	4767	reverse	no	K00392	sulfite reductase (ferredoxin) [EC:1.8.7.1]	1.5e-193	COG0155	Sulfite reductase, beta subunit (hemoprotein) (CysI) (PDB:1AOP)	1.6e-187	PF01077.23	Nitrite and sulphite reductase 4Fe-4S domain	1.2e-51
	PMM_0042	66	3033	4767	reverse	no	K00381	sulfite reductase (NADPH) hemoprotein beta-component [EC:1.8.1.2]	4.2e-194	COG0155	Sulfite reductase, beta subunit (hemoprotein) (CysI) (PDB:1AOP)	1.6e-187	PF01077.23	Nitrite and sulphite reductase 4Fe-4S domain	1.2e-51
	PMM_0042	66	5014	5344	forward	no	K20976	histidine phosphotransfer protein HptB	1.4e-24	COG0642!!!COG0784!!!COG2198!!!COG2202!!!COG2203!!!COG3322	Signal transduction histidine kinase (BaeS) (PDB:1JOY)!!!CheY-like REC (receiver) domain, includes chemotaxis protein CheY and sporulation regulator Spo0F (CheY) (PDB:6QRJ)!!!HPt (histidine-containing phosphotransfer) domain (HPtr) (PDB:3IQT)!!!PAS domain (PAS) (PDB:2MWG)!!!GAF domain (GAF)!!!Extracellular (periplasmic) sensor domain CHASE (specificity unknown) (CHASE4)	2.2e-18	PF01627.24	Hpt domain	4.1e-16
	PMM_0042	66	5537	6572	forward	no	K04035	magnesium-protoporphyrin IX monomethyl ester (oxidative) cyclase [EC:1.14.13.81]	5.6e-161	COG5759	Mg-protoporphyrin IX monomethyl ester cyclase BchE, aerobic (=Ycf59) (Ycf59) (PUBMED:21388705)	2.5e-124	PF02915.18	Rubrerythrin	4.3e-37
	PMM_0042	66	6583	7048	forward	no
	PMM_0042	66	7073	8423	reverse	no				COG0587	DNA polymerase III, alpha subunit (DnaE) (PDB:2HNH)	1.4e-143	PF14579.7	Helix-hairpin-helix motif	5.5e-28
	PMM_0042	66	8415	8610	reverse	yes
	PMM_0042	67	104	2027	reverse	no	K03495	tRNA uridine 5-carboxymethylaminomethyl modification enzyme	0	COG0445	tRNA U34 5-carboxymethylaminomethyl modifying enzyme MnmG/GidA (MnmG) (PDB:2ZXH)	1.3e-267	PF01134.23	Glucose inhibited division protein A	2.7e-162
	PMM_0042	67	2152	2779	forward	no
	PMM_0042	67	2791	4021	reverse	no				COG3268	Uncharacterized conserved protein, related to short-chain dehydrogenases	4.8e-175	PF03435.19	Saccharopine dehydrogenase NADP binding domain	3.1e-18
	PMM_0042	67	4100	4280	reverse	no	K02970	small subunit ribosomal protein S21	1.3e-21	COG0828	Ribosomal protein S21 (RpsU) (PDB:4V4H)	1.4e-14	PF01165.21	Ribosomal protein S21	5.9e-23
	PMM_0042	67	4317	4635	reverse	no	K06960	uncharacterized protein	4.1e-25	COG1837	Predicted RNA-binding protein YlqC, contains KH domain, UPF0109 family (YlqC)	3e-20	PF13083.7	KH domain	1.3e-17
	PMM_0042	67	4615	4936	reverse	no	K02959	small subunit ribosomal protein S16	3.5e-38	COG0228	Ribosomal protein S16 (RpsP) (PDB:4V4H)	2.5e-19	PF00886.20	Ribosomal protein S16	6.6e-24
	PMM_0042	67	4955	6434	reverse	no	K03106	signal recognition particle subunit SRP54 [EC:3.6.5.4]	3.2e-201	COG0541	Signal recognition particle GTPase (Ffh) (PDB:2V3C)	1.6e-153	PF00448.23	SRP54-type protein, GTPase domain	2e-77
	PMM_0042	67	6632	7805	forward	no	K00958	sulfate adenylyltransferase [EC:2.7.7.4]	6.6e-169	COG2046	ATP sulfurylase (sulfate adenylyltransferase) (MET3) (PDB:1G8F)	6.9e-171	PF01747.18	ATP-sulfurylase	5.3e-94
	PMM_0042	67	7858	9202	forward	no	K23139	cytochrome P450 family 110 [EC:1.14.-.-]	2.3e-201	COG2124	Cytochrome P450 (CypX) (PDB:3A4Z)	6.3e-221	PF00067.23	Cytochrome P450	6.5e-86
	PMM_0042	67	9424	10099	forward	no	K06973	uncharacterized protein	2.4e-97	COG2738	Zn-dependent membrane protease YugP (YugP)	1.8e-67	PF04298.13	Putative neutral zinc metallopeptidase	2.1e-89
	PMM_0042	67	10148	11054	reverse	no	K00930	acetylglutamate kinase [EC:2.7.2.8]	6.1e-146	COG0548	N-acetylglutamate kinase (ArgB) (PDB:3S6G)	4.9e-116	PF00696.29	Amino acid kinase family	5e-48
	PMM_0042	67	11172	12138	reverse	no				COG2214	Curved DNA-binding protein CbpA, contains a DnaJ-like domain (CbpA)	2.1e-24	PF00226.32	DnaJ domain	1.4e-13
	PMM_0042	67	12564	13482	forward	no	K07071	uncharacterized protein	2.6e-127	COG1090	NAD dependent epimerase/dehydratase family enzyme (YfcH) (PDB:4B4O)	1.5e-80	PF01370.22	NAD dependent epimerase/dehydratase family	3.8e-20
	PMM_0042	67	13644	14085	forward	no
	PMM_0042	67	14467	15694	reverse	no	K09121	pyridinium-3,5-bisthiocarboxylic acid mononucleotide nickel chelatase [EC:4.99.1.12]	8.3e-167	COG1641	CTP-dependent cyclometallase, nickel-pincer nucleotide (NPN) cofactor biosynthesis (LarC) (PDB:3C19) (PUBMED:29887527)	1.2e-133	PF01969.18	Protein of unknown function DUF111	1.1e-143
	PMM_0042	67	15714	16524	forward	no	K06889	uncharacterized protein	1e-49	COG1073	Fermentation-respiration switch esterase FrsA, DUF1100 family (FrsA)	6.2e-54	PF12146.9	Serine aminopeptidase, S33	1.7e-18
	PMM_0042	68	0	1389	forward	yes	K01885	glutamyl-tRNA synthetase [EC:6.1.1.17]	4.3e-153	COG0008	Glutamyl- or glutaminyl-tRNA synthetase (GlnS) (PDB:1EUQ)	2.8e-155	PF00749.22	tRNA synthetases class I (E and Q), catalytic domain	1.3e-76
	PMM_0042	68	1503	2064	forward	no	K03088	RNA polymerase sigma-70 factor, ECF subfamily	7.8e-36	COG1595	DNA-directed RNA polymerase specialized sigma subunit, sigma24 family (RpoE) (PDB:2Q1Z)	1.7e-55	PF04542.15	Sigma-70 region 2	1.5e-18
	PMM_0042	68	2153	2906	forward	no				COG5343	Anti-sigma-K factor RskA (RskA) (PUBMED:16011798;15972856)	3.7e-45	PF10099.10	Anti-sigma-K factor rskA	7.4e-23
	PMM_0042	68	2928	3732	reverse	no				COG2220	L-ascorbate lactonase UlaG, metallo-beta-lactamase superfamily (UlaG) (PDB:2WYM)	2e-73	PF13483.7	Beta-lactamase superfamily domain	1.7e-33
	PMM_0042	68	4096	4708	reverse	no				COG0406	Broad specificity phosphatase PhoE (PhoE) (PDB:1EBB)	2.2e-35	PF00300.23	Histidine phosphatase superfamily (branch 1)	1.3e-48
	PMM_0042	68	4739	5519	forward	yes				COG4632	Sugar-P-sugar glycosidase (uncovering enzyme, UCE), NAGPA superfamily (NAGPA) (PDB:3OHG) (PUBMED:23572527)	1.3e-13
	PMM_0042	69	2	632	reverse	yes	K08700	carbon dioxide concentrating mechanism protein CcmO	2.4e-98	COG4577	Carboxysome shell and ethanolamine utilization microcompartment protein CcmL/EutN (CcmK) (PDB:2A10)	5.7e-71	PF00936.20	BMC domain	3.2e-45
	PMM_0042	69	699	1248	reverse	no	K08699	carbon dioxide concentrating mechanism protein CcmN	1.6e-60	COG1045	Serine acetyltransferase (CysE) (PDB:1T3D)	7.2e-38	PF00132.25	Bacterial transferase hexapeptide (six repeats)	5.6e-08
	PMM_0042	69	1249	3190	reverse	no	K08698	carbon dioxide concentrating mechanism protein CcmM	4e-283	COG0663!!!COG4451	Carbonic anhydrase or acetyltransferase, isoleucine patch superfamily (PaaY) (PDB:6IVE)!!!Ribulose bisphosphate carboxylase small subunit (RbcS) (PDB:2YBV)	1.3e-206	PF00101.21	Ribulose bisphosphate carboxylase, small chain	7.2e-75
	PMM_0042	69	3210	3513	reverse	no	K08697	carbon dioxide concentrating mechanism protein CcmL	5.8e-41	COG4576	Carboxysome shell and ethanolamine utilization microcompartment protein CcmK/EutM (CcmL) (PDB:2HD3)	4.4e-37	PF03319.14	Ethanolamine utilisation protein EutN/carboxysome	8.5e-34
	PMM_0042	69	3210	3513	reverse	no	K04028	ethanolamine utilization protein EutN	9.8e-32	COG4576	Carboxysome shell and ethanolamine utilization microcompartment protein CcmK/EutM (CcmL) (PDB:2HD3)	4.4e-37	PF03319.14	Ethanolamine utilisation protein EutN/carboxysome	8.5e-34
	PMM_0042	69	3512	3854	reverse	no	K08696	carbon dioxide concentrating mechanism protein CcmK	9.2e-56	COG4577	Carboxysome shell and ethanolamine utilization microcompartment protein CcmL/EutN (CcmK) (PDB:2A10)	9.2e-52	PF00936.20	BMC domain	2.3e-29
	PMM_0042	69	3886	4204	reverse	no	K08696	carbon dioxide concentrating mechanism protein CcmK	8.8e-56	COG4577	Carboxysome shell and ethanolamine utilization microcompartment protein CcmL/EutN (CcmK) (PDB:2A10)	5e-44	PF00936.20	BMC domain	2e-29
	PMM_0042	69	4235	4547	reverse	no	K08696	carbon dioxide concentrating mechanism protein CcmK	4.1e-54	COG4577	Carboxysome shell and ethanolamine utilization microcompartment protein CcmL/EutN (CcmK) (PDB:2A10)	4.9e-44	PF00936.20	BMC domain	3e-29
	PMM_0042	69	4806	5118	reverse	no				COG0347	Nitrogen regulatory protein PII (GlnK) (PDB:2GW8) (PUBMED:24610711)	4.2e-27
	PMM_0042	69	5210	6185	reverse	no	K07086	uncharacterized protein	6.4e-129	COG3329	Uncharacterized conserved protein Alr0986 (PUBMED:17567742)	5.6e-134	PF05982.13	Na+-dependent bicarbonate transporter superfamily	1.6e-125
	PMM_0042	69	6331	7132	reverse	no
	PMM_0042	69	7128	7737	reverse	no
	PMM_0042	69	7932	8592	reverse	no
	PMM_0042	69	8674	9388	reverse	no				COG0300	Short-chain dehydrogenase (YqjQ)	4.7e-74	PF00106.26	short chain dehydrogenase	5.8e-50
	PMM_0042	69	9541	9976	reverse	no	K03365	cytosine/creatinine deaminase [EC:3.5.4.1 3.5.4.21]	3e-72	COG0590	tRNA(Arg) A34 adenosine deaminase TadA (TadA) (PDB:2A8N)	5.6e-62	PF00383.24	Cytidine and deoxycytidylate deaminase zinc-binding region	1.7e-22
	PMM_0042	69	10086	10272	reverse	yes				COG0294	Dihydropteroate synthase (FolP) (PDB:1AD1)	1.3e-12	PF00809.23	Pterin binding enzyme	2.8e-10
	PMM_0042	70	442	961	forward	no	K13018	UDP-2-acetamido-3-amino-2,3-dideoxy-glucuronate N-acetyltransferase [EC:2.3.1.201]	1.1e-59	COG0110	Acetyltransferase, isoleucine patch superfamily (WbbJ)	4.2e-72	PF00132.25	Bacterial transferase hexapeptide (six repeats)	2.9e-18
	PMM_0042	70	989	2027	forward	no				COG0673	Predicted dehydrogenase (MviM) (PDB:3UUW)	5.3e-167	PF01408.23	Oxidoreductase family, NAD-binding Rossmann fold	4.2e-26
	PMM_0042	70	2023	3133	forward	no	K16436	dTDP-3-amino-2,3,6-trideoxy-4-keto-D-glucose/dTDP-3-amino-3,4,6-trideoxy-alpha-D-glucose/dTDP-2,6-dideoxy-D-kanosamine transaminase [EC:2.6.1.- 2.6.1.106]	3e-143	COG0399	dTDP-4-amino-4,6-dideoxygalactose transaminase (WecE) (PDB:4PIW) (PUBMED:15271350)	7e-165	PF01041.18	DegT/DnrJ/EryC1/StrS aminotransferase family	2.3e-131
	PMM_0042	70	2023	3133	forward	no	K13010	perosamine synthetase [EC:2.6.1.102]	4.6e-130	COG0399	dTDP-4-amino-4,6-dideoxygalactose transaminase (WecE) (PDB:4PIW) (PUBMED:15271350)	7e-165	PF01041.18	DegT/DnrJ/EryC1/StrS aminotransferase family	2.3e-131
	PMM_0042	70	2023	3133	forward	no	K13017	UDP-2-acetamido-2-deoxy-ribo-hexuluronate aminotransferase [EC:2.6.1.98]	4e-157	COG0399	dTDP-4-amino-4,6-dideoxygalactose transaminase (WecE) (PDB:4PIW) (PUBMED:15271350)	7e-165	PF01041.18	DegT/DnrJ/EryC1/StrS aminotransferase family	2.3e-131
	PMM_0042	70	3132	3729	forward	yes
	PMM_0042	71	1	187	reverse	yes				COG1175	ABC-type sugar transport system, permease component (UgpA) (PDB:3FH6)	1e-15
	PMM_0042	71	293	1592	reverse	no	K02027	multiple sugar transport system substrate-binding protein	4e-68	COG1653	ABC-type glycerol-3-phosphate transport system, periplasmic component (UgpB) (PDB:2Z8D)	3.4e-155	PF01547.26	Bacterial extracellular solute-binding protein	1.2e-36
	PMM_0042	71	1710	2628	reverse	no	K01624	fructose-bisphosphate aldolase, class II [EC:4.1.2.13]	6.8e-93	COG0191	Fructose/tagatose bisphosphate aldolase (Fba) (PDB:1B57)	3.2e-131	PF01116.21	Fructose-bisphosphate aldolase class-II	1.4e-94
	PMM_0042	71	2709	3189	reverse	no
	PMM_0042	71	3812	4091	reverse	no				COG3514	Uncharacterized conserved protein, DUF4415 family	1.6e-41	PF14384.7	BrnA antitoxin of type II toxin-antitoxin system	2.4e-10
	PMM_0042	71	4146	4332	reverse	no	K09803	uncharacterized protein	4.2e-20	COG2929	Uncharacterized conserved protein, DUF497 family (PDB:3U97)	9.5e-27	PF04365.14	Ribonuclease toxin, BrnT, of type II toxin-antitoxin system	9.7e-15
	PMM_0042	71	4542	4632	reverse	yes
	PMM_0042	72	0	495	forward	yes	K06962	uncharacterized protein	2.4e-45	COG3688	EndoRNase involved in mRNA decay, NYN (Nedd4-BP1/Rae1/YacP nuclease) family, contains PIN domain (Rae1) (PDB:5MQ8) (PUBMED:28363943)	6.7e-27	PF05991.12	YacP-like NYN domain	8e-43
	PMM_0042	72	544	1240	forward	no	K03525	type III pantothenate kinase [EC:2.7.1.33]	2.6e-54	COG1521	Pantothenate kinase type III (CoaX) (PDB:2F9T)	1e-68	PF03309.15	Type III pantothenate kinase	1.3e-36
	PMM_0042	72	1333	1942	forward	no							PF04755.13	PAP_fibrillin	1.9e-36
	PMM_0042	72	1938	2238	forward	no							PF10693.10	Protein of unknown function (DUF2499)	2.7e-35
	PMM_0042	72	2240	2519	forward	no							PF12159.9	Protein of unknown function (DUF3593)	1.5e-38
	PMM_0042	72	2577	3180	forward	no				COG4636	Endonuclease, Uma2 family (restriction endonuclease fold) (Uma2) (PDB:1WDJ) (PUBMED:17873039)	3.6e-75	PF05685.13	Putative restriction endonuclease	9.4e-38
	PMM_0042	72	3597	3972	reverse	no				COG0316	Fe-S cluster assembly iron-binding protein IscA (IscA) (PDB:1R94)	1.2e-41	PF01521.21	Iron-sulphur cluster biosynthesis	2.7e-18
	PMM_0042	72	4027	5242	reverse	no	K04487	cysteine desulfurase [EC:2.8.1.7]	1.1e-193	COG1104	Cysteine desulfurase/Cysteine sulfinate desulfinase IscS or related enzyme, NifS family (NifS) (PDB:4IXO) (PUBMED:22773787;25825430)	1.2e-154	PF00266.20	Aminotransferase class-V	3.9e-83
	PMM_0042	72	5273	5600	reverse	no
	PMM_0042	72	5782	6001	forward	no
	PMM_0042	72	6303	7143	forward	yes				COG1009	Membrane H+-translocase/NADH:ubiquinone oxidoreductase subunit 5 (chain L)/Multisubunit Na+/H+ antiporter, MnhA subunit (NuoL) (PDB:3RKO)	2.8e-81	PF00361.21	Proton-conducting membrane transporter	8.7e-43
	PMM_0042	73	0	1089	forward	yes
	PMM_0042	73	1102	1318	forward	no
	PMM_0042	73	1292	3092	forward	no							PF13424.7	Tetratricopeptide repeat	1.8e-25
	PMM_0042	73	3146	4025	forward	no				COG4451	Ribulose bisphosphate carboxylase small subunit (RbcS) (PDB:2YBV)	2.9e-89	PF00004.30	ATPase family associated with various cellular activities (AAA)	4.3e-12
	PMM_0042	73	4087	4957	reverse	no							PF00404.19	Dockerin type I domain	1.6e-13
	PMM_0042	73	5000	5228	reverse	no
	PMM_0042	73	5178	6378	reverse	no							PF09376.11	NurA domain	8e-34
	PMM_0042	74	2	98	forward	yes
	PMM_0042	74	145	1468	reverse	no	K07175	PhoH-like ATPase	1.6e-192	COG1875	Predicted ribonuclease YlaK, contains NYN-type RNase and PhoH-family ATPase domains (YlaK) (PUBMED:17114934)	4.5e-195	PF02562.17	PhoH-like protein	2.8e-56
	PMM_0042	74	1699	2218	forward	no	K02638	plastocyanin	1.4e-38	COG3794	Plastocyanin (PetE) (PDB:3BQV)	1.1e-22	PF00127.21	Copper binding proteins, plastocyanin/azurin family	4.4e-23
	PMM_0042	74	2333	3143	forward	no	K06203	CysZ protein	2e-50	COG2981	Sulfate transporter CysZ (CysZ) (PDB:3TX3) (PUBMED:24657232)	5.6e-63	PF07264.12	Etoposide-induced protein 2.4 (EI24)	9.8e-25
	PMM_0042	74	3268	3886	forward	no				COG4636	Endonuclease, Uma2 family (restriction endonuclease fold) (Uma2) (PDB:1WDJ) (PUBMED:17873039)	1.3e-59	PF05685.13	Putative restriction endonuclease	2.9e-25
	PMM_0042	74	3941	4289	forward	no							PF12616.9	Protein of unknown function (DUF3775)	4.4e-10
	PMM_0042	74	4388	5048	forward	no	K01935	dethiobiotin synthetase [EC:6.3.3.3]	1.4e-50	COG0132	Dethiobiotin synthetase (BioD) (PDB:1DTS)	3.5e-47	PF13500.7	AAA domain	1.3e-32
	PMM_0042	74	5021	6056	reverse	no				COG2307	Uncharacterized conserved protein, Alpha-E superfamily (Alpha-E) (PUBMED:20023723)	4.4e-89	PF04168.13	A predicted alpha-helical domain with a conserved ER motif.	5.6e-87
	PMM_0042	74	6156	7089	reverse	no	K01963	acetyl-CoA carboxylase carboxyl transferase subunit beta [EC:6.4.1.2 2.1.3.15]	3.9e-138	COG0777	Acetyl-CoA carboxylase beta subunit (AccD) (PDB:2F9I)	1.8e-113	PF01039.23	Carboxyl transferase domain	3.4e-16
	PMM_0042	74	7345	7846	forward	no				COG3613	Nucleoside 2-deoxyribosyltransferase (RCL) (PDB:1F8X)	3.4e-71	PF05014.16	Nucleoside 2-deoxyribosyltransferase	5.3e-26
	PMM_0042	74	7990	8644	reverse	no				COG0398	Uncharacterized membrane protein YdjX, related to fungal oxalate transporter, TVP38/TMEM64 family (TVP38) (PUBMED:20889782)	9.5e-21	PF09335.12	SNARE associated Golgi protein	1e-27
	PMM_0042	74	8660	9689	reverse	no				COG0568	DNA-directed RNA polymerase, sigma subunit (sigma70/sigma32) (RpoD) (PDB:1SIG)	2.3e-45	PF04542.15	Sigma-70 region 2	4.5e-23
	PMM_0042	74	9884	10502	forward	no				COG2226	Ubiquinone/menaquinone biosynthesis C-methylase UbiE/MenG (UbiE) (PDB:4OBW)	1.1e-39	PF08241.13	Methyltransferase domain	2e-24
	PMM_0042	74	10501	10822	forward	yes				COG5637	Uncharacterized protein, contains SRPBCC domain (PDB:3GGN)	6.3e-34	PF03364.21	Polyketide cyclase / dehydrase and lipid transport	2.2e-17
	PMM_0042	75	368	1448	forward	no	K07499	putative transposase	4.5e-23	COG3415	CRISPR-associated protein Csa3, CARF domain (Csa3) (PDB:2WTE) (PUBMED:21093452)	4.9e-107	PF13358.7	DDE superfamily endonuclease	4.5e-27
	PMM_0042	75	368	1448	forward	no	K07494	putative transposase	2.4e-24	COG3415	CRISPR-associated protein Csa3, CARF domain (Csa3) (PDB:2WTE) (PUBMED:21093452)	4.9e-107	PF13358.7	DDE superfamily endonuclease	4.5e-27
	PMM_0042	75	1609	2611	forward	no				COG3751	Proline 4-hydroxylase (includes Rps23 Pro-64 3,4-dihydroxylase Tpa1), contains SM-20 domain (EGL9) (PDB:2G19)	1.5e-137	PF13640.7	2OG-Fe(II) oxygenase superfamily	5.2e-17
	PMM_0042	75	3475	3682	reverse	yes				COG0475	Kef-type K+ transport system, membrane component KefB (KefB) (PDB:4BWZ)	3.5e-14
	PMM_0042	76	2	644	reverse	yes				COG0265	Periplasmic serine protease, S1-C subfamily, contain C-terminal PDZ domain (DegQ) (PDB:2HGA) (PUBMED:29686141)	8.2e-33	PF13365.7	Trypsin-like peptidase domain	9.3e-23
	PMM_0042	76	716	1277	reverse	no				COG2389	Uncharacterized metal-binding protein, DUF2227 family	2.2e-34	PF09988.10	Uncharacterized metal-binding protein (DUF2227)	5.1e-54
	PMM_0042	76	1305	2709	reverse	no	K00703	starch synthase [EC:2.4.1.21]	1.7e-167	COG0297	Glycogen synthase (GlgA) (PDB:1RZU)	3.7e-115	PF08323.12	Starch synthase catalytic domain	5.8e-60
	PMM_0042	76	2898	3162	forward	no
	PMM_0042	77	1	109	reverse	yes
	PMM_0042	77	399	900	reverse	no
	PMM_0042	77	987	1842	reverse	no	K01061	carboxymethylenebutenolidase [EC:3.1.1.45]	2.3e-74	COG0412	Dienelactone hydrolase (DLH) (PDB:4ZV9)	1.7e-115	PF01738.19	Dienelactone hydrolase family	2e-60
	PMM_0042	77	1944	3930	forward	no	K06888	uncharacterized protein	2.5e-240	COG1331	Uncharacterized conserved protein YyaL, SSP411 family, contains thoiredoxin and six-hairpin glycosidase-like domains (YyaL) (PDB:3IRA)	2.6e-207	PF03190.16	Protein of unknown function, DUF255	6.8e-73
	PMM_0042	77	3947	4415	reverse	no				COG5654	Uncharacterized protein, contains RES domain (RES)	1.8e-42	PF08808.12	RES domain	3.1e-23
	PMM_0042	77	4414	4852	reverse	no				COG5642	Uncharacterized conserved protein, DUF2384 family	3.7e-29	PF09722.11	Protein of unknown function (DUF2384)	6.7e-19
	PMM_0042	77	4990	6106	forward	no	K01739	cystathionine gamma-synthase [EC:2.5.1.48]	2e-138	COG0626	Cystathionine beta-lyase/cystathionine gamma-synthase (MetC) (PDB:1CL1)	8e-153	PF01053.21	Cys/Met metabolism PLP-dependent enzyme	3.1e-128
	PMM_0042	77	6299	7532	forward	no				COG4399	Uncharacterized membrane protein YheB, UPF0754 family (YheB)	6.1e-162	PF04286.13	Protein of unknown function (DUF445)	2.3e-48
	PMM_0042	77	7535	8084	reverse	yes				COG1092	23S rRNA G2069 N7-methylase RlmK or C1962 C5-methylase RlmI (RlmK) (PDB:2B78)	1.6e-42	PF10672.10	S-adenosylmethionine-dependent methyltransferase	3.9e-18
	PMM_0042	78	50	605	forward	no				COG0501	Zn-dependent protease with chaperone function (HtpX) (PDB:2YPT)	3.5e-32
	PMM_0042	78	838	1120	forward	no							PF13319.7	Protein of unknown function (DUF4090)	6.6e-44
	PMM_0042	78	1125	1821	reverse	no	K09810	lipoprotein-releasing system ATP-binding protein [EC:3.6.3.-]	9.7e-101	COG1136	ABC-type lipoprotein export system, ATPase component (LolD) (PDB:5GKO)	3.9e-97	PF00005.28	ABC transporter	7e-35
	PMM_0042	78	1125	1821	reverse	no	K02003	putative ABC transport system ATP-binding protein	5.3e-113	COG1136	ABC-type lipoprotein export system, ATPase component (LolD) (PDB:5GKO)	3.9e-97	PF00005.28	ABC transporter	7e-35
	PMM_0042	78	1824	3132	reverse	no	K02004	putative ABC transport system permease protein	4.5e-32	COG0577	ABC-type antimicrobial peptide transport system, permease component (SalY)	1e-162	PF12704.8	MacB-like periplasmic core domain	4.5e-41
	PMM_0042	78	3144	4491	reverse	no	K01993	HlyD family secretion protein	1e-76	COG1566	Multidrug resistance efflux pump EmrA (EmrA) (PDB:4TKO)	3.9e-93	PF16576.6	Barrel-sandwich domain of CusB or HlyD membrane-fusion	8.5e-20
	PMM_0042	78	3144	4491	reverse	no	K02005	HlyD family secretion protein	1.7e-99	COG1566	Multidrug resistance efflux pump EmrA (EmrA) (PDB:4TKO)	3.9e-93	PF16576.6	Barrel-sandwich domain of CusB or HlyD membrane-fusion	8.5e-20
	PMM_0042	78	4669	4918	forward	no	K02902	large subunit ribosomal protein L28	8e-23	COG0227	Ribosomal protein L28 (RpmB) (PDB:2JZ6)	1.1e-25	PF00830.20	Ribosomal L28 family	7.9e-21
	PMM_0042	78	5008	5767	forward	no	K03584	DNA repair protein RecO (recombination protein O)	5.7e-58	COG1381	Recombinational DNA repair protein RecO (RecF pathway) (RecO) (PDB:1U5K)	3.5e-59	PF02565.16	Recombination protein O C terminal	2.7e-25
	PMM_0042	78	5796	7053	forward	no	K08217	MFS transporter, DHA3 family, macrolide efflux protein	6.3e-70	COG2814	Predicted arabinose efflux permease AraJ, MFS family (AraJ) (PDB:4LDS)	1.2e-104	PF07690.17	Major Facilitator Superfamily	1.9e-29
	PMM_0042	78	7112	7322	reverse	no
	PMM_0042	79	204	738	forward	no	K02356	elongation factor P	1.2e-76	COG0231	Translation elongation factor P (EF-P)/translation initiation factor 5A (eIF-5A) (Efp) (PDB:1UEB)	7.2e-59	PF09285.12	Elongation factor P, C-terminal	5.7e-29
	PMM_0042	79	738	1209	forward	no	K02160	acetyl-CoA carboxylase biotin carboxyl carrier protein	8.9e-55	COG0511	Biotin carboxyl carrier protein (AccB) (PDB:1A6X)	2.4e-34	PF00364.23	Biotin-requiring enzyme	5e-23
	PMM_0042	79	1279	2290	forward	no	K00609	aspartate carbamoyltransferase catalytic subunit [EC:2.1.3.2]	4.9e-119	COG0540	Aspartate carbamoyltransferase, catalytic subunit (PyrB) (PDB:1NBE)	9.5e-129	PF02729.22	Aspartate/ornithine carbamoyltransferase, carbamoyl-P binding domain	9.1e-39
	PMM_0042	79	2286	2574	reverse	no
	PMM_0042	79	2641	3727	reverse	no				COG1721	Uncharacterized conserved protein, DUF58 family, contains vWF domain (YeaD2)	3.6e-65	PF01882.19	Protein of unknown function DUF58	2e-17
	PMM_0042	79	3855	4353	forward	no	K02342	DNA polymerase III subunit epsilon [EC:2.7.7.7]	1.3e-41	COG0847	DNA polymerase III, epsilon subunit or related 3'-5' exonuclease (DnaQ) (PDB:1J53)	1e-46	PF00929.25	Exonuclease	7.9e-17
	PMM_0042	79	4391	4841	reverse	no	K00940	nucleoside-diphosphate kinase [EC:2.7.4.6]	1.3e-80	COG0105	Nucleoside diphosphate kinase (Ndk) (PDB:1B4S)	6.7e-58	PF00334.20	Nucleoside diphosphate kinase	3.6e-58
	PMM_0042	79	4989	5853	reverse	no	K15523	protein-ribulosamine 3-kinase [EC:2.7.1.172]	1.3e-83	COG3001	Fructosamine-3-kinase (FN3K) (PDB:3F7W)	7.7e-95	PF03881.15	Fructosamine kinase	1.5e-114
	PMM_0042	79	5856	6333	reverse	no	K01104	protein-tyrosine phosphatase [EC:3.1.3.48]	9.9e-25	COG0394	Protein-tyrosine-phosphatase (Wzb) (PDB:4D74) (PUBMED:26641313)	5.8e-60	PF01451.22	Low molecular weight phosphotyrosine protein phosphatase	1.4e-42
	PMM_0042	79	6432	7950	reverse	no	K02111	F-type H+/Na+-transporting ATPase subunit alpha [EC:7.1.2.2 7.2.2.1]	1.5e-274	COG0056	FoF1-type ATP synthase, alpha subunit (AtpA) (PDB:3OAA)	5e-214	PF00006.26	ATP synthase alpha/beta family, nucleotide-binding domain	5e-73
	PMM_0042	79	8044	8410	forward	no				COG5775	Thylakoid membrane protein DAC/CCR2, involved in assembly of b6/f complex and response to cold stress, DUF3007 (PF11460) family (Ccr2) (PUBMED:22767544;23043079)	2.5e-10	PF11460.9	Protein of unknown function (DUF3007)	2.3e-22
	PMM_0042	79	8604	9312	forward	no	K02863	large subunit ribosomal protein L1	1.9e-94	COG0081	Ribosomal protein L1 (RplA) (PDB:3J65)	2.2e-95	PF00687.22	Ribosomal protein L1p/L10e family	3.1e-51
	PMM_0042	79	9504	10062	forward	no	K02864	large subunit ribosomal protein L10	2.7e-44	COG0244	Ribosomal protein L10 (RplJ) (PDB:5IT8)	1e-39	PF00466.21	Ribosomal protein L10	2e-26
	PMM_0042	79	10116	10506	forward	no	K02935	large subunit ribosomal protein L7/L12	6.5e-50	COG0222	Ribosomal protein L7/L12 (RplL) (PDB:1CTF)	3e-22	PF00542.20	Ribosomal protein L7/L12 C-terminal domain	1.6e-30
	PMM_0042	79	10748	12383	forward	no	K01649	2-isopropylmalate synthase [EC:2.3.3.13]	1.2e-171	COG0119	Isopropylmalate/homocitrate/citramalate synthases (LeuA) (PDB:4JN6)	2.3e-209	PF00682.20	HMGL-like	1.1e-45
	PMM_0042	79	12379	13189	forward	no	K01995	branched-chain amino acid transport system ATP-binding protein	7.6e-131	COG0411	ABC-type branched-chain amino acid transport system, ATPase component LivG (LivG) (PDB:1G9X) (PUBMED:29514851)	4.4e-84	PF00005.28	ABC transporter	1.1e-34
	PMM_0042	79	12379	13189	forward	no	K10822	nonpolar-amino-acid-transporting ATPase [EC:7.4.2.2]	7.2e-69	COG0411	ABC-type branched-chain amino acid transport system, ATPase component LivG (LivG) (PDB:1G9X) (PUBMED:29514851)	4.4e-84	PF00005.28	ABC transporter	1.1e-34
	PMM_0042	79	13250	13784	forward	no
	PMM_0042	79	13817	15029	reverse	no	K03629	DNA replication and repair protein RecF	5.2e-119	COG1195	Recombinational DNA repair ATPase RecF (RecF) (PDB:5Z67)	3.9e-121	PF02463.20	RecF/RecN/SMC N terminal domain	5e-15
	PMM_0042	79	15084	15516	forward	no				COG1959	DNA-binding transcriptional regulator, IscR family (IscR) (PDB:1XD7)	7.6e-35	PF02082.21	Iron-dependent Transcriptional regulator	7.9e-36
	PMM_0042	79	15554	15782	forward	no
	PMM_0042	79	16035	16278	forward	yes				COG0625	Glutathione S-transferase (GstA) (PDB:1A0F)	1.4e-33	PF13409.7	Glutathione S-transferase, N-terminal domain	8.9e-07
	PMM_0042	80	0	72	reverse	yes
	PMM_0042	80	408	894	forward	no							PF12728.8	Helix-turn-helix domain	2.2e-07
	PMM_0042	80	1232	2687	forward	yes				COG0443	Molecular chaperone DnaK (HSP70) (DnaK) (PDB:3I33)	8.9e-152	PF00012.21	Hsp70 protein	4.6e-21
	PMM_0042	81	239	851	forward	no							PF01569.22	PAP2 superfamily	9e-10
	PMM_0042	81	921	2103	reverse	no	K05579	NAD(P)H-quinone oxidoreductase subunit H [EC:7.1.1.2]	1.9e-222	COG0649	NADH:ubiquinone oxidoreductase 49 kD subunit (chain D) (NuoD) (PDB:2FUG)	4.9e-193	PF00346.20	Respiratory-chain NADH dehydrogenase, 49 Kd subunit	9.8e-110
	PMM_0042	81	921	2103	reverse	no	K00333	NADH-quinone oxidoreductase subunit D [EC:7.1.1.2]	2.6e-160	COG0649	NADH:ubiquinone oxidoreductase 49 kD subunit (chain D) (NuoD) (PDB:2FUG)	4.9e-193	PF00346.20	Respiratory-chain NADH dehydrogenase, 49 Kd subunit	9.8e-110
	PMM_0042	82	144	1089	reverse	no	K22468	polyphosphate kinase [EC:2.7.4.1]	2.7e-146	COG2326	Polyphosphate kinase 2, PPK2 family (PPK2) (PDB:3CZP)	2.2e-127	PF03976.15	Polyphosphate kinase 2 (PPK2)	3.2e-106
	PMM_0042	82	1338	2049	forward	no	K18586	ubiquinone biosynthesis protein COQ4	8.8e-43	COG5031	Ubiquinone biosynthesis protein Coq4 (COQ4)	8.3e-103	PF05019.14	Coenzyme Q (ubiquinone) biosynthesis protein Coq4	1.5e-21
	PMM_0042	82	2215	4390	forward	no	K01915	glutamine synthetase [EC:6.3.1.2]	1.2e-48	COG3968	Glutamine synthetase type III (GlnA3)	0	PF12437.9	Glutamine synthetase type III N terminal	8.2e-74
	PMM_0042	82	4533	5400	reverse	no	K01491	methylenetetrahydrofolate dehydrogenase (NADP+) / methenyltetrahydrofolate cyclohydrolase [EC:1.5.1.5 3.5.4.9]	7.4e-129	COG0190	5,10-methylene-tetrahydrofolate dehydrogenase/Methenyl tetrahydrofolate cyclohydrolase (FolD) (PDB:1A4I)	1.5e-101	PF02882.20	Tetrahydrofolate dehydrogenase/cyclohydrolase, NAD(P)-binding domain	1.8e-68
	PMM_0042	82	5600	7148	forward	no	K00602	phosphoribosylaminoimidazolecarboxamide formyltransferase / IMP cyclohydrolase [EC:2.1.2.3 3.5.4.10]	1.1e-218	COG0138	AICAR transformylase/IMP cyclohydrolase PurH (PurH) (PDB:1G8M)	8.5e-177	PF01808.19	AICARFT/IMPCHase bienzyme	8.9e-116
	PMM_0042	82	7190	7904	reverse	no	K02003	putative ABC transport system ATP-binding protein	1.6e-95	COG1136	ABC-type lipoprotein export system, ATPase component (LolD) (PDB:5GKO)	7e-86	PF00005.28	ABC transporter	3.4e-34
	PMM_0042	82	7913	8681	reverse	yes	K02004	putative ABC transport system permease protein	3.4e-15	COG0577	ABC-type antimicrobial peptide transport system, permease component (SalY)	3e-90	PF02687.22	FtsX-like permease family	1.8e-10
	PMM_0042	83	2	752	forward	yes	K03734	FAD:protein FMN transferase [EC:2.7.1.180]	1.2e-61	COG1477	FAD:protein FMN transferase ApbE (ApbE) (PDB:1VRM) (PUBMED:23558683;30154099)	1.6e-67	PF02424.16	ApbE family	4.5e-49
	PMM_0042	83	755	1478	forward	no				COG4097	Predicted ferric reductase	2.2e-66	PF01794.20	Ferric reductase like transmembrane component	1.9e-07
	PMM_0042	83	1446	3525	reverse	no				COG0210	Superfamily I DNA or RNA helicase (UvrD) (PDB:6PPR)	1.1e-62	PF00580.22	UvrD/REP helicase N-terminal domain	1.8e-45
	PMM_0042	83	3603	4689	reverse	no				COG0265	Periplasmic serine protease, S1-C subfamily, contain C-terminal PDZ domain (DegQ) (PDB:2HGA) (PUBMED:29686141)	2.8e-86	PF13365.7	Trypsin-like peptidase domain	9.4e-28
	PMM_0042	83	4944	5586	reverse	no				COG4636	Endonuclease, Uma2 family (restriction endonuclease fold) (Uma2) (PDB:1WDJ) (PUBMED:17873039)	1.6e-89	PF05685.13	Putative restriction endonuclease	1e-13
	PMM_0042	83	5759	6923	reverse	no				COG2006	Uncharacterized conserved protein, DUF362 family	8e-63	PF04015.13	Domain of unknown function (DUF362)	1.3e-28
	PMM_0042	83	7095	7488	forward	yes							PF00916.21	Sulfate permease family	6.5e-08
	PMM_0042	84	0	576	reverse	yes				COG3670	Carotenoid cleavage dioxygenase or a related enzyme (PDB:2BIW)	2.4e-60	PF03055.16	Retinal pigment epithelial membrane protein	9.4e-45
	PMM_0042	84	601	1969	reverse	no	K22935	D-ribulokinase [EC:2.7.1.47]	3.7e-119	COG1070	Sugar (pentulose or hexulose) kinase (XylB) (PDB:4C23)	1.6e-107	PF00370.22	FGGY family of carbohydrate kinases, N-terminal domain	1.3e-18
	PMM_0042	84	1965	2313	reverse	no
	PMM_0042	84	2764	3403	reverse	no				COG0406	Broad specificity phosphatase PhoE (PhoE) (PDB:1EBB)	1.8e-88	PF00300.23	Histidine phosphatase superfamily (branch 1)	3.9e-58
	PMM_0042	84	3687	4737	forward	yes	K21401	menaquinone-9 beta-reductase [EC:1.3.99.38]	2.1e-70	COG0644	Dehydrogenase (flavoprotein) (FixC) (PDB:4OPU)	1.6e-123	PF01494.20	FAD binding domain	7.3e-19
	PMM_0042	85	0	1095	forward	yes	K00799	glutathione S-transferase [EC:2.5.1.18]	1e-23	COG0625	Glutathione S-transferase (GstA) (PDB:1A0F)	9.5e-191	PF13417.7	Glutathione S-transferase, N-terminal domain	1.3e-15
	PMM_0042	85	1211	1493	forward	no							PF03992.17	Antibiotic biosynthesis monooxygenase	1.1e-05
	PMM_0042	85	1572	2658	reverse	no	K04654	hydrogenase expression/formation protein HypD	1.3e-173	COG0409	Hydrogenase maturation factor HypD (HypD) (PDB:2Z1D)	2.9e-168	PF01924.17	Hydrogenase formation hypA family	5.9e-161
	PMM_0042	85	2747	3818	reverse	no	K21071	ATP-dependent phosphofructokinase / diphosphate-dependent phosphofructokinase [EC:2.7.1.11 2.7.1.90]	3.8e-127	COG0205	6-phosphofructokinase (PfkA) (PDB:1KZH)	2.2e-131	PF00365.21	Phosphofructokinase	7.8e-95
	PMM_0042	85	3807	4824	reverse	no	K00226	dihydroorotate dehydrogenase (fumarate) [EC:1.3.98.1]	5.2e-105	COG0167	Dihydroorotate dehydrogenase (PyrD) (PDB:1GT8)	1.9e-148	PF01180.22	Dihydroorotate dehydrogenase	3.8e-14
	PMM_0042	85	4820	4976	reverse	yes				COG0674!!!COG1013!!!COG1014!!!COG1145!!!COG1146	Pyruvate:ferredoxin oxidoreductase or related 2-oxoacid:ferredoxin oxidoreductase, alpha subunit (PorA) (PDB:5C4I)!!!Pyruvate:ferredoxin oxidoreductase or related 2-oxoacid:ferredoxin oxidoreductase, beta subunit (PorB) (PDB:1B0P)!!!Pyruvate:ferredoxin oxidoreductase or related 2-oxoacid:ferredoxin oxidoreductase, gamma subunit (PorG) (PDB:1B0P)!!!Ferredoxin (NapF) (PDB:6FAH)!!!NAD-dependent dihy…	6.7e-10
	PMM_0042	86	80	899	reverse	no				COG1484	DNA replication protein DnaC (DnaC) (PDB:2QGZ)	8.3e-115	PF01695.18	IstB-like ATP binding protein	2.9e-62
	PMM_0042	86	940	2344	reverse	no				COG4584	Transposase	2e-193	PF00665.27	Integrase core domain	1.2e-11
	PMM_0042	86	2605	2995	reverse	no				COG3744	PIN domain nuclease, a component of toxin-antitoxin system (PIN domain)	5.4e-40	PF01850.22	PIN domain	4.3e-09
	PMM_0042	86	2991	3219	reverse	no				COG4118	Antitoxin component of toxin-antitoxin stability system, DNA-binding transcriptional repressor (Phd) (PDB:3DBO)	1.1e-19	PF02604.20	Antitoxin Phd_YefM, type II toxin-antitoxin system	2.3e-08
	PMM_0042	86	3349	3469	forward	no
	PMM_0042	87	21	1074	forward	no	K01409	N6-L-threonylcarbamoyladenine synthase [EC:2.3.1.234]	1e-138	COG0533	tRNA A37 threonylcarbamoyltransferase TsaD (TsaD) (PDB:3ENO) (PUBMED:23072323;21285948;32385138)	2.5e-111	PF00814.26	tRNA N6-adenosine threonylcarbamoyltransferase	2.4e-103
	PMM_0042	87	1128	1962	forward	no	K06864	pyridinium-3,5-biscarboxylic acid mononucleotide sulfurtransferase [EC:4.4.1.37]	1.8e-121	COG1606	ATP-utilizing enzyme, PP-loop superfamily (PDB:6B2O)	2.3e-104	PF02540.18	NAD synthase	4.9e-08
	PMM_0042	87	1964	2570	reverse	no
	PMM_0042	87	2705	2777	forward	yes							PF14706.7	Transposase DNA-binding	1.5e-08
	PMM_0042	88	496	1606	reverse	no	K16436	dTDP-3-amino-2,3,6-trideoxy-4-keto-D-glucose/dTDP-3-amino-3,4,6-trideoxy-alpha-D-glucose/dTDP-2,6-dideoxy-D-kanosamine transaminase [EC:2.6.1.- 2.6.1.106]	3.9e-144	COG0399	dTDP-4-amino-4,6-dideoxygalactose transaminase (WecE) (PDB:4PIW) (PUBMED:15271350)	1e-128	PF01041.18	DegT/DnrJ/EryC1/StrS aminotransferase family	2.5e-131
	PMM_0042	88	496	1606	reverse	no	K13010	perosamine synthetase [EC:2.6.1.102]	1.4e-126	COG0399	dTDP-4-amino-4,6-dideoxygalactose transaminase (WecE) (PDB:4PIW) (PUBMED:15271350)	1e-128	PF01041.18	DegT/DnrJ/EryC1/StrS aminotransferase family	2.5e-131
	PMM_0042	88	496	1606	reverse	no	K13017	UDP-2-acetamido-2-deoxy-ribo-hexuluronate aminotransferase [EC:2.6.1.98]	3.1e-159	COG0399	dTDP-4-amino-4,6-dideoxygalactose transaminase (WecE) (PDB:4PIW) (PUBMED:15271350)	1e-128	PF01041.18	DegT/DnrJ/EryC1/StrS aminotransferase family	2.5e-131
	PMM_0042	88	1602	2670	reverse	no	K18855	UDP-N-acetylglucosamine 3-dehydrogenase [EC:1.1.1.374]	3.3e-93	COG0673	Predicted dehydrogenase (MviM) (PDB:3UUW)	3.6e-142	PF01408.23	Oxidoreductase family, NAD-binding Rossmann fold	4.3e-29
	PMM_0042	88	1602	2670	reverse	no	K03810	virulence factor	3.6e-66	COG0673	Predicted dehydrogenase (MviM) (PDB:3UUW)	3.6e-142	PF01408.23	Oxidoreductase family, NAD-binding Rossmann fold	4.3e-29
	PMM_0042	88	2789	3119	reverse	no
	PMM_0042	88	3163	3847	forward	no							PF13646.7	HEAT repeats	1.1e-42
	PMM_0042	88	4122	8724	forward	no	K00284	glutamate synthase (ferredoxin) [EC:1.4.7.1]	0	COG0067!!!COG0069!!!COG0070	Glutamate synthase domain 1 (GltB1) (PDB:1EA0)!!!Glutamate synthase domain 2 (GltB2) (PDB:1EA0)!!!Glutamate synthase domain 3 (GltB3) (PDB:1EA0)	0	PF00310.22	Glutamine amidotransferases class-II	3.1e-171
	PMM_0042	88	8939	9197	reverse	no
	PMM_0042	88	9237	9681	reverse	no
	PMM_0042	88	9802	11104	reverse	yes	K14652	3,4-dihydroxy 2-butanone 4-phosphate synthase / GTP cyclohydrolase II [EC:4.1.99.12 3.5.4.25]	1.7e-142	COG0108!!!COG0807	3,4-dihydroxy-2-butanone 4-phosphate synthase (RibB) (PDB:1G57)!!!GTP cyclohydrolase II (RibA) (PDB:2BZ0)	2.8e-149	PF00925.21	GTP cyclohydrolase II	5.9e-72
	PMM_0042	88	9802	11104	reverse	yes	K01497	GTP cyclohydrolase II [EC:3.5.4.25]	4.8e-98	COG0108!!!COG0807	3,4-dihydroxy-2-butanone 4-phosphate synthase (RibB) (PDB:1G57)!!!GTP cyclohydrolase II (RibA) (PDB:2BZ0)	2.8e-149	PF00925.21	GTP cyclohydrolase II	5.9e-72
	PMM_0042	89	0	747	reverse	yes				COG4320	Uncharacterized conserved protein, DUF2252 family	4e-63	PF10009.10	Uncharacterized protein conserved in bacteria (DUF2252)	1e-56
	PMM_0042	89	842	2219	forward	no	K00382	dihydrolipoamide dehydrogenase [EC:1.8.1.4]	1.8e-177	COG1249	Dihydrolipoamide dehydrogenase (E3) component of pyruvate/2-oxoglutarate dehydrogenase complex or glutathione oxidoreductase (Lpd) (PDB:6QKG)	5e-181	PF07992.15	Pyridine nucleotide-disulphide oxidoreductase	3.8e-69
	PMM_0042	89	2352	2820	reverse	no
	PMM_0042	89	2804	3041	reverse	no				COG3706	Two-component response regulator, PleD family, consists of two REC domains and a diguanylate cyclase (GGDEF) domain (PleD) (PDB:1W25)	1.1e-16
	PMM_0042	89	3204	3564	reverse	no	K04751	nitrogen regulatory protein P-II 1	4.9e-43	COG0347	Nitrogen regulatory protein PII (GlnK) (PDB:2GW8) (PUBMED:24610711)	2e-28	PF00543.23	Nitrogen regulatory protein P-II	8.2e-33
	PMM_0042	89	3962	4247	reverse	no
	PMM_0042	89	4239	5433	reverse	no				COG2205	K+-sensing histidine kinase KdpD (KdpD) (PDB:2KSF)	2.2e-79	PF02518.27	Histidine kinase-, DNA gyrase B-, and HSP90-like ATPase	9.1e-22
	PMM_0042	89	5460	6144	reverse	no	K02483	two-component system, OmpR family, response regulator	1e-76	COG0745	DNA-binding response regulator, OmpR family, contains REC and winged-helix (wHTH) domain (OmpR) (PDB:1XHF)	1.9e-96	PF00072.25	Response regulator receiver domain	1.7e-30
	PMM_0042	89	6197	7307	reverse	no				COG0327!!!COG3323	Putative GTP cyclohydrolase 1 type 2, NIF3 family (NIF3) (PDB:3SY1) (PUBMED:24435797;26385509)!!!PII-like insert in the uncharacterized protein YqfO, YbgI/NIF3 family (YqfO) (PDB:2GX8) (PUBMED:17187687;29625546;31118925)	6.5e-62	PF01784.19	NIF3 (NGG1p interacting factor 3)	1.8e-68
	PMM_0042	89	7317	7734	reverse	no				COG3721	Putative heme iron utilization protein (HugX) (PDB:2HQV)	6.4e-39	PF06228.14	Haem utilisation ChuX/HutX	1.5e-06
	PMM_0042	89	7914	8748	forward	no	K01092	myo-inositol-1(or 4)-monophosphatase [EC:3.1.3.25]	1.1e-94	COG0483	Archaeal fructose-1,6-bisphosphatase or related enzyme, inositol monophosphatase family (SuhB) (PDB:1AWB)	1.6e-92	PF00459.26	Inositol monophosphatase family	2.1e-67
	PMM_0042	89	8760	9324	reverse	no	K03095	SprT-like protein	1.7e-16				PF10263.10	SprT-like family	6.3e-10
	PMM_0042	89	9363	10131	forward	no	K01142	exodeoxyribonuclease III [EC:3.1.11.2]	1.9e-98	COG0708	Exonuclease III (XthA) (PDB:1AKO)	1.2e-91	PF03372.24	Endonuclease/Exonuclease/phosphatase family	4.4e-26
	PMM_0042	89	10281	10746	forward	yes	K00014	shikimate dehydrogenase [EC:1.1.1.25]	3.6e-60	COG0169	Shikimate 5-dehydrogenase (AroE) (PDB:1NPD)	3.3e-44	PF08501.12	Shikimate dehydrogenase substrate binding domain	9.7e-30
	PMM_0042	90	0	246	forward	yes	K08641	zinc D-Ala-D-Ala dipeptidase [EC:3.4.13.22]	1.7e-21	COG2173	D-alanyl-D-alanine dipeptidase (DdpX) (PDB:1R44) (PUBMED:23258706)	4.5e-24	PF01427.18	D-ala-D-ala dipeptidase	3.1e-20
	PMM_0042	90	579	1464	forward	no				COG0596	2-succinyl-6-hydroxy-2,4-cyclohexadiene-1-carboxylate synthase MenH and related esterases, alpha/beta hydrolase fold (MenH) (PDB:4MYS)	1.3e-97	PF12697.8	Alpha/beta hydrolase family	2.8e-22
	PMM_0042	90	1482	2034	reverse	no				COG0639!!!COG4639	Diadenosine tetraphosphatase ApaH/serine/threonine protein phosphatase, PP2A family (ApaH) (PDB:1AUI)!!!Predicted kinase (PDB:4GP6)	4.6e-61	PF13671.7	AAA domain	5.6e-22
	PMM_0042	90	2067	2940	reverse	no	K02050	NitT/TauT family transport system permease protein	3.6e-69	COG0600	ABC-type nitrate/sulfonate/bicarbonate transport system, permease component (TauC)	1.3e-105	PF00528.23	Binding-protein-dependent transport system inner membrane component	6.4e-29
	PMM_0042	90	2966	3293	reverse	no				COG0347	Nitrogen regulatory protein PII (GlnK) (PDB:2GW8) (PUBMED:24610711)	2.5e-22	PF00543.23	Nitrogen regulatory protein P-II	2.3e-28
	PMM_0042	90	3289	4117	reverse	no	K02049	NitT/TauT family transport system ATP-binding protein	8.4e-115	COG1116	ABC-type nitrate/sulfonate/bicarbonate transport system, ATPase component (TauB)	3.5e-89	PF00005.28	ABC transporter	2.8e-34
	PMM_0042	90	4538	4877	forward	no
	PMM_0042	90	4883	5216	forward	no
	PMM_0042	90	5509	5923	forward	no
	PMM_0042	91	249	1233	forward	no	K18446	triphosphatase [EC:3.6.1.25]	1.6e-32	COG5607	CHAD domain, binds inorganic polyphosphates (CHAD) (PDB:3E0S) (PUBMED:12456267;31133615)	2.2e-53	PF05235.15	CHAD domain	3.4e-53
	PMM_0042	91	1296	2613	forward	yes	K00873	pyruvate kinase [EC:2.7.1.40]	5.2e-73	COG0469	Pyruvate kinase (PykF) (PDB:6QXL)	1.5e-142	PF00224.22	Pyruvate kinase, barrel domain	1.1e-38
	PMM_0042	92	2	1475	reverse	yes				COG2303	Choline dehydrogenase or related flavoprotein (BetA) (PDB:1B4V)	2e-50	PF05199.14	GMC oxidoreductase	1.7e-15
	PMM_0042	92	1927	2851	forward	no	K07029	diacylglycerol kinase (ATP) [EC:2.7.1.107]	8.7e-79	COG1597	Phosphatidylglycerol kinase, diacylglycerol kinase family (LCB5) (PDB:2BON) (PUBMED:17351295)	1.3e-111	PF00781.25	Diacylglycerol kinase catalytic domain	1.2e-28
	PMM_0042	92	2873	3335	forward	no	K03564	thioredoxin-dependent peroxiredoxin [EC:1.11.1.24]	5e-65	COG1225	Peroxiredoxin (Bcp) (PDB:5IPH)	1.9e-60	PF00578.22	AhpC/TSA family	3e-39
	PMM_0042	92	3414	3639	forward	no	K14761	ribosome-associated protein	4.1e-25	COG2501	Ribosome-associated protein YbcJ, S4-like RNA-binding protein (YbcJ) (PDB:1P9K)	9.1e-16	PF13275.7	S4 domain	4.5e-24
	PMM_0042	92	3642	4278	reverse	no	K15256	tRNA (cmo5U34)-methyltransferase [EC:2.1.1.-]	1.9e-41	COG2226	Ubiquinone/menaquinone biosynthesis C-methylase UbiE/MenG (UbiE) (PDB:4OBW)	1e-88	PF13649.7	Methyltransferase domain	3.5e-18
	PMM_0042	92	4538	5330	forward	no	K02294	beta-carotene hydroxylase [EC:1.14.13.-]	1.7e-90	COG3239	Fatty acid desaturase (DesA)	1.2e-70	PF00487.25	Fatty acid desaturase	2.7e-33
	PMM_0042	92	5371	5695	forward	no							PF04930.16	FUN14 family	4.7e-12
	PMM_0042	92	5691	6669	reverse	no	K03639	GTP 3',8-cyclase [EC:4.1.99.22]	5.4e-122	COG2896	GTP 3',8-cyclase (molybdenum cofactor biosynthesis protein MoaA) (MoaA) (PDB:1TV7)	6.6e-143	PF06463.14	Molybdenum Cofactor Synthesis C	4.5e-35
	PMM_0042	92	6748	7072	reverse	no	K06891	ATP-dependent Clp protease adaptor protein ClpS	7.3e-25	COG2127	ATP-dependent Clp protease adapter protein ClpS (ClpS) (PDB:1LZW)	2e-24	PF02617.18	ATP-dependent Clp protease adaptor protein ClpS	2e-17
	PMM_0042	92	7283	8303	forward	no	K00161	pyruvate dehydrogenase E1 component alpha subunit [EC:1.2.4.1]	9.8e-147	COG1071	TPP-dependent pyruvate or acetoin dehydrogenase subunit alpha (AcoA) (PDB:1DTW)	9.6e-137	PF00676.21	Dehydrogenase E1 component	2.8e-85
	PMM_0042	92	8305	9286	forward	no	K00162	pyruvate dehydrogenase E1 component beta subunit [EC:1.2.4.1]	3.9e-147	COG0022	Pyruvate/2-oxoglutarate/acetoin dehydrogenase complex, dehydrogenase (E1) component, beta subunit (AcoB) (PDB:2OZL)	7.8e-136	PF02779.25	Transketolase, pyrimidine binding domain	7.6e-45
	PMM_0042	92	9481	10045	forward	no				COG4636	Endonuclease, Uma2 family (restriction endonuclease fold) (Uma2) (PDB:1WDJ) (PUBMED:17873039)	8.4e-58	PF05685.13	Putative restriction endonuclease	4.3e-33
	PMM_0042	92	10124	10226	forward	yes
	PMM_0042	93	1	154	reverse	yes
	PMM_0042	93	222	1092	reverse	no
	PMM_0042	93	1553	2543	forward	no	K05794	tellurite resistance protein TerC	7.5e-156	COG0861	Tellurite resistance membrane protein TerC (TerC)	5.9e-123	PF03741.17	Integral membrane protein TerC family	5.7e-61
	PMM_0042	93	2720	5393	reverse	no	K00974	tRNA nucleotidyltransferase (CCA-adding enzyme) [EC:2.7.7.72 3.1.3.- 3.1.4.-]	3.5e-88	COG0617!!!COG0618!!!COG2524	tRNA nucleotidyltransferase/poly(A) polymerase (PcnB) (PDB:3WFR)!!!nanoRNase/pAp phosphatase, hydrolyzes c-di-AMP and oligoRNAs (NrnA) (PDB:5O4Z)!!!Predicted transcriptional regulator, contains C-terminal CBS domains	2.5e-237	PF01743.21	Poly A polymerase head domain	1.7e-31
	PMM_0042	93	5433	5961	forward	no
	PMM_0042	93	6111	6432	forward	no
	PMM_0042	93	6487	9034	reverse	no				COG1032!!!COG5011	Radical SAM superfamily enzyme YgiQ, UPF0313 family (YgiQ) (PDB:6FD2)!!!Uncharacterized conserved protein, DUF2344 family	1.8e-280	PF10105.10	Uncharacterized protein conserved in bacteria (DUF2344)	1.8e-46
	PMM_0042	93	9173	10193	forward	no				COG2132	Multicopper oxidase with three cupredoxin domains (includes cell division protein FtsP and spore coat protein CotA) (SufI) (PDB:2YXV)	1.8e-138	PF07731.15	Multicopper oxidase	6.4e-28
	PMM_0042	93	10445	11333	forward	no				COG1555	DNA uptake protein ComE or related DNA-binding protein (ComEA) (PDB:2DUY)	4.6e-95	PF12836.8	Helix-hairpin-helix motif	2.2e-11
	PMM_0042	93	11371	12364	forward	no	K07243	high-affinity iron transporter	6e-73	COG0672	High-affinity Fe2+/Pb2+ permease (FTR1)	5.4e-84	PF03239.15	Iron permease FTR1 family	1.7e-49
	PMM_0042	94	177	675	reverse	no	K07451	5-methylcytosine-specific restriction enzyme A [EC:3.1.21.-]	3.9e-10	COG1403	5-methylcytosine-specific restriction endonuclease McrA (McrA)	3e-75	PF01844.24	HNH endonuclease	1.7e-14
	PMM_0042	94	741	2688	reverse	yes	K03695	ATP-dependent Clp protease ATP-binding subunit ClpB	0	COG0542	ATP-dependent Clp protease, ATP-binding subunit ClpA (ClpA) (PDB:1KSF)	3.8e-283	PF07724.15	AAA domain (Cdc48 subfamily)	9.1e-60
	PMM_0042	95	2	1613	reverse	yes				COG1196	Chromosome segregation ATPase Smc (Smc) (PDB:5XG3)	1.6e-85	PF02463.20	RecF/RecN/SMC N terminal domain	7.8e-30
	PMM_0042	95	2298	3039	reverse	no	K00390	phosphoadenosine phosphosulfate reductase [EC:1.8.4.8 1.8.4.10]	1.2e-87	COG0175	3'-phosphoadenosine 5'-phosphosulfate sulfotransferase (PAPS reductase)/FAD synthetase or related enzyme (CysD) (PDB:1ZUN)	1.1e-126	PF01507.20	Phosphoadenosine phosphosulfate reductase family	3.2e-51
	PMM_0042	95	3315	4476	reverse	no	K09919	uncharacterized protein	1.5e-134	COG3146	Predicted N-acyltransferase	4.2e-112	PF04339.13	Peptidogalycan biosysnthesis/recognition	2.4e-129
	PMM_0042	95	4539	5541	reverse	no	K01784	UDP-glucose 4-epimerase [EC:5.1.3.2]	2.7e-119	COG1087	UDP-glucose 4-epimerase (GalE) (PDB:1A9Y)	1.9e-137	PF01370.22	NAD dependent epimerase/dehydratase family	1.1e-57
	PMM_0042	95	5616	6402	forward	no				COG1277	ABC-type transport system involved in multi-copper enzyme maturation, permease component (NosY)	6.8e-66	PF12679.8	ABC-2 family transporter protein	6.5e-11
	PMM_0042	95	6844	7927	forward	no	K06194	lipoprotein NlpD	3.9e-55	COG0739!!!COG1388	Murein DD-endopeptidase MepM and murein hydrolase activator NlpD, contains LysM domain (NlpD) (PDB:2GU1)!!!LysM repeat (LysM) (PDB:1E0G)	1.3e-35	PF01551.23	Peptidase family M23	3.3e-29
	PMM_0042	95	8067	9864	forward	no	K04773	protease IV [EC:3.4.21.-]	4.7e-136	COG0616	Periplasmic serine protease, ClpP class (SppA) (PDB:3BEZ)	4e-194	PF01343.19	Peptidase family S49	1.8e-88
	PMM_0042	95	9928	10573	forward	no				COG4636	Endonuclease, Uma2 family (restriction endonuclease fold) (Uma2) (PDB:1WDJ) (PUBMED:17873039)	5.4e-93	PF05685.13	Putative restriction endonuclease	4e-18
	PMM_0042	95	10775	11837	reverse	no				COG0628	Predicted PurR-regulated permease PerM (PerM)	3.8e-120	PF01594.17	AI-2E family transporter	9.4e-51
	PMM_0042	95	12024	12471	reverse	no
	PMM_0042	95	12561	12786	reverse	no
	PMM_0042	96	2	719	reverse	yes							PF14907.7	Uncharacterised nucleotidyltransferase	7.4e-28
	PMM_0042	96	722	1586	reverse	no				COG1493	Serine kinase of the HPr protein, regulates carbohydrate metabolism (HprK) (PDB:1JB1)	6.2e-12
	PMM_0042	96	1582	1885	reverse	no							PF05402.13	Coenzyme PQQ synthesis protein D (PqqD)	6.2e-15
	PMM_0042	96	1895	2438	reverse	no				COG1376	Lipoprotein-anchoring transpeptidase ErfK/SrfK (ErfK) (PDB:4LZH)	3.1e-25	PF03734.15	L,D-transpeptidase catalytic domain	1.9e-24
	PMM_0042	96	2450	2861	reverse	yes
	PMM_0042	97	274	634	forward	no				COG1669	Predicted nucleotidyltransferase MJ0435 (MJ0435) (PDB:1WOT)	5.4e-26	PF18765.2	Polymerase beta, Nucleotidyltransferase	4.9e-14
	PMM_0042	97	620	1124	forward	no				COG3007	Trans-2-enoyl-CoA reductase (PDB:3S8M)	2.2e-41
	PMM_0042	97	1245	2325	reverse	no							PF18087.2	Rubisco Assembly chaperone C-terminal domain	5.3e-46
	PMM_0042	97	2442	5364	forward	no	K03701	excinuclease ABC subunit A	0	COG0178	Excinuclease UvrABC ATPase subunit (UvrA) (PDB:2R6F)	0	PF17760.2	UvrA interaction domain	7e-37
	PMM_0042	97	5370	5775	reverse	yes
	PMM_0042	98	2	68	reverse	yes
	PMM_0042	98	339	1434	reverse	no	K07642	two-component system, OmpR family, sensor histidine kinase BaeS [EC:2.7.13.3]	6.8e-110	COG0642	Signal transduction histidine kinase (BaeS) (PDB:1JOY)	2.7e-92	PF02518.27	Histidine kinase-, DNA gyrase B-, and HSP90-like ATPase	1.5e-30
	PMM_0042	98	1420	2131	reverse	no	K02483	two-component system, OmpR family, response regulator	9.9e-77	COG0745	DNA-binding response regulator, OmpR family, contains REC and winged-helix (wHTH) domain (OmpR) (PDB:1XHF)	5e-76	PF00072.25	Response regulator receiver domain	3.9e-29
	PMM_0042	98	2151	3237	reverse	no				COG2898	Lysylphosphatidylglycerol synthetase MprF, lysyl-tRNA-binding C-terminal domain (MprF2) (PDB:5VRV) (PUBMED:14702396;30563904)	7.7e-92	PF09924.10	Uncharacterised conserved protein (DUF2156)	9.3e-71
	PMM_0042	98	3511	3736	reverse	no
	PMM_0042	99	1	1015	reverse	yes				COG0642	Signal transduction histidine kinase (BaeS) (PDB:1JOY)	7.3e-52	PF00512.26	His Kinase A (phospho-acceptor) domain	4.5e-14
	PMM_0042	99	1007	1685	reverse	no	K02483	two-component system, OmpR family, response regulator	8.3e-77	COG0745	DNA-binding response regulator, OmpR family, contains REC and winged-helix (wHTH) domain (OmpR) (PDB:1XHF)	2.9e-65	PF00072.25	Response regulator receiver domain	6.7e-30
	PMM_0042	99	1732	2077	reverse	no				COG3212	PepSY domain containing protein, regulator of zincin peptidase activity (YkoI) (PDB:4EXR) (PUBMED:15124630)	4e-10	PF03413.20	Peptidase propeptide and YPEB domain	9.3e-10
	PMM_0042	99	2287	5962	reverse	no				COG0449	Glucosamine 6-phosphate synthetase, contains amidotransferase and phosphosugar isomerase domains (GlmS) (PDB:2J6H)	0
	PMM_0042	100	72	363	forward	no				COG4549	Uncharacterized conserved protein YcnI, contains cohesin/reeler-like domain (YcnI) (PDB:3ESM)	2e-07	PF07987.12	Domain of unkown function (DUF1775)	1.5e-10
	PMM_0042	100	592	1009	forward	no
	PMM_0042	100	1000	1876	reverse	no				COG0501	Zn-dependent protease with chaperone function (HtpX) (PDB:2YPT)	7.6e-74	PF01435.19	Peptidase family M48	3e-06
	PMM_0042	100	1875	2295	reverse	no	K02171	BlaI family transcriptional regulator, penicillinase repressor	2.7e-22	COG3682	Transcriptional regulator, CopY/TcrY family (CopY) (PDB:1OKR)	1.6e-45	PF03965.17	Penicillinase repressor	1.9e-29
	PMM_0042	100	2472	2814	forward	no	K08906	cytochrome c6	3.9e-39	COG5677	Cytochrome c6 (PetJ) (PDB:6TSY)	1.4e-28	PF13442.7	Cytochrome C oxidase, cbb3-type, subunit III	1.4e-15
	PMM_0042	100	2992	4261	reverse	no	K00833	adenosylmethionine---8-amino-7-oxononanoate aminotransferase [EC:2.6.1.62]	2.5e-179	COG0161	Adenosylmethionine-8-amino-7-oxononanoate aminotransferase (BioA) (PDB:1MLY)	4.7e-149	PF00202.22	Aminotransferase class-III	4.5e-105
	PMM_0042	100	4346	5102	reverse	no	K02500	imidazole glycerol-phosphate synthase subunit HisF [EC:4.3.2.10]	4.2e-141	COG0107	Imidazole glycerol phosphate synthase subunit HisF (HisF) (PDB:1OX4)	1.2e-107	PF00977.22	Histidine biosynthesis protein	5.3e-90
	PMM_0042	100	5142	6135	reverse	no	K03496	chromosome partitioning protein	6.9e-57	COG1192	ParA-like ATPase involved in chromosome/plasmid partitioning or cellulose biosynthesis protein BcsQ (ParA) (PDB:6NOO)	6e-59	PF13614.7	AAA domain	1.4e-39
	PMM_0042	100	6597	7452	forward	no				COG0463	Glycosyltransferase involved in cell wall bisynthesis (WcaA) (PDB:5MLZ)	3.4e-34	PF13704.7	Glycosyl transferase family 2	5.4e-13
	PMM_0042	100	8149	8428	reverse	no							PF13417.7	Glutathione S-transferase, N-terminal domain	3.2e-06
	PMM_0042	100	8463	9354	forward	no	K01520	dUTP pyrophosphatase [EC:3.6.1.23]	2.4e-29	COG0756	dUTP pyrophosphatase (dUTPase) (Dut) (PDB:1DUC)	1.6e-31	PF00692.20	dUTPase	3.7e-12
	PMM_0042	100	9360	10224	reverse	no				COG0589	Nucleotide-binding universal stress protein, UspA family (UspA) (PDB:1JMV)	2.1e-108	PF00582.27	Universal stress protein family	1.4e-44
	PMM_0042	100	10373	10853	forward	no				COG1994	Zn-dependent protease (includes sporulation protein SpoIVFB) (SpoIVFB) (PDB:3B4R)	1.5e-36	PF13398.7	Peptidase M50B-like	7.6e-09
	PMM_0042	100	10927	11497	forward	no				COG1994	Zn-dependent protease (includes sporulation protein SpoIVFB) (SpoIVFB) (PDB:3B4R)	1.9e-17	PF00571.29	CBS domain	1.1e-08
	PMM_0042	100	12135	12360	forward	no
	PMM_0042	100	12450	12720	forward	no
	PMM_0042	100	12724	13399	forward	no				COG1122	Energy-coupling factor transporter ATP-binding protein EcfA2 (EcfA2) (PDB:4HUQ)	4.3e-69	PF00005.28	ABC transporter	1.3e-27
	PMM_0042	101	1	133	forward	yes
	PMM_0042	101	337	664	forward	no
	PMM_0042	101	710	2063	forward	no	K01586	diaminopimelate decarboxylase [EC:4.1.1.20]	7.4e-140	COG0019	Diaminopimelate decarboxylase (LysA) (PDB:1D7K)	3.9e-170	PF02784.17	Pyridoxal-dependent decarboxylase, pyridoxal binding domain	1.4e-50
	PMM_0042	101	2134	3070	forward	no	K03832	periplasmic protein TonB	1.7e-10	COG0484	DnaJ-class molecular chaperone with C-terminal Zn finger domain (DnaJ) (PDB:1BQ0)	5e-07	PF13103.7	TonB C terminal	1.3e-10
	PMM_0042	101	3218	5156	forward	no	K02470	DNA gyrase subunit B [EC:5.6.2.2]	0	COG0187	DNA gyrase/topoisomerase IV, subunit B (GyrB) (PDB:1EI1)	5.3e-277	PF00204.26	DNA gyrase B	2.4e-59
	PMM_0042	101	5226	5889	reverse	no	K07100	putative phosphoribosyl transferase	1.5e-42	COG0412	Dienelactone hydrolase (DLH) (PDB:4ZV9)	1.2e-79	PF01738.19	Dienelactone hydrolase family	2.6e-10
	PMM_0042	101	5970	6537	reverse	no				COG1278!!!COG1544	Cold shock protein, CspA family (CspC) (PDB:1C9O)!!!Ribosome-associated translation inhibitor RaiA (RaiA) (PDB:1IMU)	2.1e-64	PF02482.20	Sigma 54 modulation protein / S30EA ribosomal protein	3e-17
	PMM_0042	101	6752	7238	reverse	no	K13993	HSP20 family protein	1.3e-39	COG0071	Small heat shock protein IbpA, HSP20 family (IbpA) (PDB:1GME)	1.6e-44	PF00011.22	Hsp20/alpha crystallin family	4.5e-24
	PMM_0042	101	7473	7875	forward	no				COG2335	Uncaracterized surface protein containing fasciclin (FAS1) repeats (FAS1)	2.2e-52	PF02469.23	Fasciclin domain	5.7e-34
	PMM_0042	101	8200	8767	reverse	no				COG5783	Chloroplast senescence-associated protein CSAP, DUF1997 (PF09366) domain (CSAP) (PUBMED:31773253)	3e-15	PF09366.11	Protein of unknown function (DUF1997)	1e-25
	PMM_0042	101	8828	9743	reverse	no				COG0123	Acetoin utilization deacetylase AcuC or a related deacetylase (AcuC) (PDB:1C3P)	2.5e-128	PF00850.20	Histone deacetylase domain	7.1e-56
	PMM_0042	101	9746	10646	reverse	no	K03284	magnesium transporter	1.8e-84	COG0598	Mg2+ and Co2+ transporter CorA (CorA) (PDB:2BBH)	6e-58	PF01544.19	CorA-like Mg2+ transporter protein	2.1e-71
	PMM_0042	101	10987	13465	forward	no	K01007	pyruvate, water dikinase [EC:2.7.9.2]	0	COG0574	Phosphoenolpyruvate synthase/pyruvate phosphate dikinase (PpsA) (PDB:5HV6)	0	PF01326.20	Pyruvate phosphate dikinase, AMP/ATP-binding domain	7.7e-120
	PMM_0042	101	13887	14469	reverse	no	K01673	carbonic anhydrase [EC:4.2.1.1]	4.3e-46	COG0288	Carbonic anhydrase (CynT) (PDB:1EKJ) (PUBMED:22081392)	3.4e-62	PF00484.20	Carbonic anhydrase	1.5e-34
	PMM_0042	101	14625	15126	reverse	no	K07090	uncharacterized protein	4.9e-20	COG0730	Sulfite exporter TauE/SafE/YfcA and related permeases, UPF0721 family (TauE) (PUBMED:21183667;22797525)	7.2e-45	PF01925.20	Sulfite exporter TauE/SafE	5.9e-24
	PMM_0042	101	15165	16077	forward	no	K16264	cobalt-zinc-cadmium efflux system protein	2e-125	COG1230	Co/Zn/Cd efflux system component (CzcD)	9.9e-117	PF01545.22	Cation efflux family	1.7e-40
	PMM_0042	101	16522	16795	forward	no
	PMM_0042	101	16838	18014	forward	yes				COG1538	Outer membrane protein TolC (TolC) (PDB:1EK9)	1.2e-26	PF02321.19	Outer membrane efflux protein	2.8e-32
	PMM_0042	102	199	991	forward	no				COG0760	Peptidyl-prolyl isomerase, parvulin family (SurA) (PDB:2ZR5)	8.1e-75	PF00639.22	PPIC-type PPIASE domain	1.2e-09
	PMM_0042	102	987	3933	forward	no	K06147	ATP-binding cassette, subfamily B, bacterial	4.3e-204	COG2274!!!COG2905	ABC-type bacteriocin/lantibiotic exporters, contain an N-terminal double-glycine peptidase domain (SunT) (PDB:3K8U)!!!Signal-transduction protein containing cAMP-binding, CBS, and nucleotidyltransferase domains	0	PF00664.24	ABC transporter transmembrane region	4.3e-54
	PMM_0042	102	3948	5343	forward	no	K02022	HlyD family secretion protein	3.2e-124	COG1566	Multidrug resistance efflux pump EmrA (EmrA) (PDB:4TKO)	5.9e-113	PF13437.7	HlyD family secretion protein	2.9e-27
	PMM_0042	102	5535	6327	reverse	no	K22452	protein-glutamine gamma-glutamyltransferase [EC:2.3.2.13]	5.1e-24	COG1305	Transglutaminase-like enzyme, putative cysteine protease (YebA) (PDB:3ISR)	8.3e-104	PF01841.20	Transglutaminase-like superfamily	5.8e-27
	PMM_0042	102	6645	6978	forward	no
	PMM_0042	103	69	321	forward	no
	PMM_0042	103	415	2416	forward	no	K03110	fused signal recognition particle receptor	1.3e-137	COG0552	Signal recognition particle GTPase FtsY (FtsY) (PDB:4AK9)	2.2e-132	PF00448.23	SRP54-type protein, GTPase domain	9.9e-76
	PMM_0042	103	2431	2617	reverse	no
	PMM_0042	103	2889	3609	forward	yes	K03630	DNA repair protein RadC	2.3e-67	COG2003	DNA repair protein RadC, contains a helix-hairpin-helix DNA-binding motif (RadC) (PDB:2QLC) (PUBMED:9695921)	1.6e-77	PF04002.16	RadC-like JAB domain	2.3e-36
	PMM_0042	104	0	198	reverse	yes
	PMM_0042	104	431	680	reverse	no				COG1173	ABC-type dipeptide/oligopeptide/nickel transport system, permease component (DppC)	9.5e-06	PF05534.13	HicB family	7.7e-06
	PMM_0042	104	676	982	reverse	no	K07063	uncharacterized protein	3.2e-15	COG1569	Predicted nucleic acid-binding protein, contains PIN domain	2e-26	PF13470.7	PIN domain	1.5e-10
	PMM_0042	104	1170	1884	reverse	no				COG0622	Predicted phosphodiesterase, calcineurin family (YfcE) (PDB:1SU1) (PUBMED:17586769)	7.8e-69	PF12850.8	Calcineurin-like phosphoesterase superfamily domain	1.7e-14
	PMM_0042	104	1993	2509	reverse	no				COG0456	Ribosomal protein S18 acetylase RimI and related acetyltransferases (RimI) (PDB:1GHE)	1.1e-45	PF13508.8	Acetyltransferase (GNAT) domain	4.6e-08
	PMM_0042	104	2505	2778	reverse	no				COG4453	Uncharacterized conserved protein, DUF1778 family (PDB:1Y9B)	2.6e-17	PF08681.12	Protein of unknown function (DUF1778)	2.1e-22
	PMM_0042	104	2970	3456	forward	no				COG0456	Ribosomal protein S18 acetylase RimI and related acetyltransferases (RimI) (PDB:1GHE)	4.3e-26	PF00583.26	Acetyltransferase (GNAT) family	3.7e-12
	PMM_0042	104	3550	5269	reverse	yes				COG5421	Transposase	3.4e-134	PF01609.22	Transposase DDE domain	6.6e-12
	PMM_0042	105	0	240	reverse	yes				COG2814	Predicted arabinose efflux permease AraJ, MFS family (AraJ) (PDB:4LDS)	1.9e-11
	PMM_0042	105	236	1793	reverse	no				COG0464	AAA+-type ATPase, SpoVK/Ycf46/Vps4 family (SpoVK) (PDB:3SYL)	2.5e-197	PF00004.30	ATPase family associated with various cellular activities (AAA)	5e-30
	PMM_0042	105	1816	2008	reverse	no				COG5433	Predicted transposase YbfD/YdcC associated with H repeats (YhhI)	1.3e-07
	PMM_0042	105	2295	3075	forward	no	K03424	TatD DNase family protein [EC:3.1.21.-]	1.8e-82	COG0084	3'->5' ssDNA/RNA exonuclease TatD (TatD) (PDB:1J6O) (PUBMED:10747959;25114049)	5e-93	PF01026.22	TatD related DNase	1.2e-70
	PMM_0042	105	3132	3210	forward	yes							PF10615.10	Protein of unknown function (DUF2470)	6.9e-06
	PMM_0042	106	1	127	forward	yes
	PMM_0042	106	162	519	forward	no				COG0607	Rhodanese-related sulfurtransferase (PspE) (PDB:1TQ1)	2.7e-22	PF00581.21	Rhodanese-like domain	7.5e-11
	PMM_0042	106	475	1078	forward	no
	PMM_0042	106	1210	1897	forward	no	K14331	fatty aldehyde decarbonylase [EC:4.1.99.5]	3.6e-103				PF11266.9	Long-chain fatty aldehyde decarbonylase	8.6e-108
	PMM_0042	106	1931	2981	forward	no	K14330	fatty aldehyde-generating acyl-ACP reductase [EC:1.2.1.80]	6.6e-102	COG5322	Predicted amino acid dehydrogenase	1.8e-130	PF01488.21	Shikimate / quinate 5-dehydrogenase	1.6e-06
	PMM_0042	106	3030	3381	reverse	no	K08904	photosystem II Psb28-2 protein	5.2e-43	COG5732	Photosystem II reaction center protein W, PsbW/Psb28/Ycf79 (PsbW) (PDB:3ZPN)	4.7e-35	PF03912.15	Psb28 protein	6.8e-32
	PMM_0042	106	3655	4069	forward	no				COG0735	Fe2+ or Zn2+ uptake regulation protein Fur/Zur (Fur) (PDB:1MZB)	3.1e-41	PF01475.20	Ferric uptake regulator family	2.1e-22
	PMM_0042	106	4081	4492	forward	no	K01737	6-pyruvoyltetrahydropterin/6-carboxytetrahydropterin synthase [EC:4.2.3.12 4.1.2.50]	6.2e-41	COG0720	6-pyruvoyl-tetrahydropterin synthase (QueD) (PDB:1B66) (PUBMED:14660578;17384645)	1.4e-41	PF01242.20	6-pyruvoyl tetrahydropterin synthase	6.7e-32
	PMM_0042	106	4481	4634	forward	no
	PMM_0042	106	4835	5540	forward	no	K05946	N-acetylglucosaminyldiphosphoundecaprenol N-acetyl-beta-D-mannosaminyltransferase [EC:2.4.1.187]	1.8e-76	COG1922	UDP-N-acetyl-D-mannosaminuronic acid transferase, WecB/TagA/CpsF family (WecG)	8.5e-68	PF03808.14	Glycosyl transferase WecB/TagA/CpsF family	1.5e-56
	PMM_0042	106	5539	6355	forward	no	K09812	cell division transport system ATP-binding protein	3.8e-98	COG2884	Cell division ATPase FtsE (FtsE)	8.7e-72	PF00005.28	ABC transporter	3.7e-34
	PMM_0042	106	6354	6987	forward	yes	K09811	cell division transport system permease protein	1e-48	COG2177	Cell division protein FtsX (FtsX)	2.4e-53	PF18075.2	FtsX extracellular domain	1.6e-19
	PMM_0042	107	1	142	forward	yes
	PMM_0042	107	178	490	forward	no				COG3328	Transposase (or an inactivated derivative) (IS285)	2.1e-10
	PMM_0042	107	528	1809	reverse	no	K01945	phosphoribosylamine---glycine ligase [EC:6.3.4.13]	3.1e-191	COG0151	Phosphoribosylamine-glycine ligase (PurD) (PDB:1GSO)	1.3e-138	PF01071.20	Phosphoribosylglycinamide synthetase, ATP-grasp (A) domain	5.2e-74
	PMM_0042	107	1937	3527	reverse	no	K14340	mannosyltransferase [EC:2.4.1.-]	8.7e-46	COG5305	Uncharacterized membrane protein PF0508, contains N-terminal glycosyltransferase domain of PMT family	7.8e-93	PF13231.7	Dolichyl-phosphate-mannose-protein mannosyltransferase	8.4e-11
	PMM_0042	107	3822	4638	forward	no				COG0300	Short-chain dehydrogenase (YqjQ)	5e-112	PF00106.26	short chain dehydrogenase	6.5e-51
	PMM_0042	107	4776	6681	reverse	no				COG1215	Glycosyltransferase, catalytic subunit of cellulose synthase and poly-beta-1,6-N-acetylglucosamine synthase (BcsA) (PDB:4HG6)	1.2e-180	PF13641.7	Glycosyltransferase like family 2	1.3e-26
	PMM_0042	107	6925	7786	reverse	no	K12251	N-carbamoylputrescine amidase [EC:3.5.1.53]	1e-130	COG0388	Omega-amidase YafV/Nit2, hydrolyzes alpha-ketoglutaramate (Nit2) (PUBMED:28373563)	6.2e-129	PF00795.23	Carbon-nitrogen hydrolase	9.2e-52
	PMM_0042	107	7795	8326	reverse	yes	K10536	agmatine deiminase [EC:3.5.3.12]	1.4e-70	COG2957	Agmatine/peptidylarginine deiminase (AguA) (PDB:1VKP)	2.7e-66	PF04371.16	Porphyromonas-type peptidyl-arginine deiminase	6.8e-66
	PMM_0042	108	0	372	reverse	yes							PF13490.7	Putative zinc-finger	5.8e-09
	PMM_0042	108	392	1046	reverse	no	K03088	RNA polymerase sigma-70 factor, ECF subfamily	1.5e-43	COG1595	DNA-directed RNA polymerase specialized sigma subunit, sigma24 family (RpoE) (PDB:2Q1Z)	3.5e-76	PF04542.15	Sigma-70 region 2	6.9e-16
	PMM_0042	108	1309	3115	forward	no	K00873	pyruvate kinase [EC:2.7.1.40]	7.5e-191	COG0469!!!COG3848	Pyruvate kinase (PykF) (PDB:6QXL)!!!Phosphohistidine swiveling domain of PEP-utilizing enzymes (PykA2) (PDB:2E28)	2.2e-224	PF00224.22	Pyruvate kinase, barrel domain	8.6e-125
	PMM_0042	108	3323	3803	forward	no
	PMM_0042	108	4032	4359	reverse	no				COG0539	Ribosomal protein S1 (RpsA) (PDB:4NNH)	5.2e-44
	PMM_0042	108	4364	4730	reverse	no
	PMM_0042	108	5015	5738	reverse	no	K00059	3-oxoacyl-[acyl-carrier protein] reductase [EC:1.1.1.100]	2.9e-107	COG1028	NAD(P)-dependent dehydrogenase, short-chain alcohol dehydrogenase family (FabG) (PDB:6L1H)	2.5e-86	PF13561.7	Enoyl-(Acyl carrier protein) reductase	1.2e-71
	PMM_0042	108	5800	6733	reverse	no				COG0524	Sugar or nucleoside kinase, ribokinase family (RbsK) (PDB:2QCV)	2.1e-69	PF00294.25	pfkB family carbohydrate kinase	9.4e-59
	PMM_0042	108	6861	7515	forward	no							PF13545.7	Crp-like helix-turn-helix domain	9.2e-13
	PMM_0042	108	7575	9228	forward	no	K01937	CTP synthase [EC:6.3.4.2]	3.8e-261	COG0504	CTP synthase (UTP-ammonia lyase) (PyrG) (PDB:1S1M)	2.1e-242	PF06418.15	CTP synthase N-terminus	1.9e-126
	PMM_0042	108	9307	9991	reverse	no
	PMM_0042	108	10015	12094	reverse	no				COG0484	DnaJ-class molecular chaperone with C-terminal Zn finger domain (DnaJ) (PDB:1BQ0)	7.9e-61	PF13355.7	Protein of unknown function (DUF4101)	5e-26
	PMM_0042	108	12321	12936	forward	no	K01625	2-dehydro-3-deoxyphosphogluconate aldolase / (4S)-4-hydroxy-2-oxoglutarate aldolase [EC:4.1.2.14 4.1.3.42]	9.9e-59	COG0800	2-keto-3-deoxy-6-phosphogluconate aldolase (Eda) (PDB:2V81)	6.8e-37	PF01081.20	KDPG and KHG aldolase	2.7e-31
	PMM_0042	108	12975	13800	forward	no	K02065	phospholipid/cholesterol/gamma-HCH transport system ATP-binding protein	2.9e-100	COG1127	ATPase subunit MlaF of the ABC-type intermembrane phospholipid transporter Mla (MlaF) (PDB:6IC4)	6.7e-88	PF00005.28	ABC transporter	6.9e-30
	PMM_0042	108	13851	14757	forward	no							PF17134.5	Domain of unknown function (DUF5109)	2.6e-52
	PMM_0042	108	15048	15585	forward	yes				COG1538	Outer membrane protein TolC (TolC) (PDB:1EK9)	3.3e-43	PF02321.19	Outer membrane efflux protein	6.2e-20
	PMM_0042	109	1	910	reverse	yes	K01733	threonine synthase [EC:4.2.3.1]	3.4e-71	COG0498	Threonine synthase (ThrC) (PDB:1VB3)	1.4e-134	PF00291.26	Pyridoxal-phosphate dependent enzyme	2.4e-51
	PMM_0042	109	982	2293	reverse	no	K02847	O-antigen ligase [EC:2.4.1.-]	4.4e-36	COG3307	O-antigen ligase (RfaL)	1.9e-76	PF04932.16	O-Antigen ligase	6.3e-16
	PMM_0042	109	982	2293	reverse	no	K18814	putative inorganic carbon (hco3(-)) transporter	4.1e-48	COG3307	O-antigen ligase (RfaL)	1.9e-76	PF04932.16	O-Antigen ligase	6.3e-16
	PMM_0042	109	2329	2869	forward	no	K02231	adenosylcobinamide kinase / adenosylcobinamide-phosphate guanylyltransferase [EC:2.7.1.156 2.7.7.62]	8.7e-61	COG2087	Adenosyl cobinamide kinase/adenosyl cobinamide phosphate guanylyltransferase (CobU) (PDB:1C9K)	2e-48	PF02283.17	Cobinamide kinase / cobinamide phosphate guanyltransferase	4.4e-57
	PMM_0042	109	2859	3771	reverse	no				COG0451	Nucleoside-diphosphate-sugar epimerase (WcaG) (PDB:2X4G)	3.8e-76	PF01370.22	NAD dependent epimerase/dehydratase family	1.4e-14
	PMM_0042	109	3796	4801	forward	no	K03797	carboxyl-terminal processing protease [EC:3.4.21.102]	1.1e-71	COG0793	C-terminal processing protease CtpA/Prc, contains a PDZ domain (CtpA) (PDB:6IQU)	1.6e-46	PF03572.19	Peptidase family S41	2.6e-47
	PMM_0042	109	4894	6727	forward	no	K01652	acetolactate synthase I/II/III large subunit [EC:2.2.1.6]	1.1e-233	COG0028	Acetolactate synthase large subunit or other thiamine pyrophosphate-requiring enzyme (IlvB) (PDB:1BFD)	2.3e-261	PF02776.19	Thiamine pyrophosphate enzyme, N-terminal TPP binding domain	1.6e-55
	PMM_0042	109	6768	7890	forward	no				COG0438	Glycosyltransferase involved in cell wall bisynthesis (RfaB) (PDB:2IV7)	1e-123	PF00534.21	Glycosyl transferases group 1	1.6e-23
	PMM_0042	110	107	1301	reverse	no				COG0745	DNA-binding response regulator, OmpR family, contains REC and winged-helix (wHTH) domain (OmpR) (PDB:1XHF)	1.6e-18	PF00072.25	Response regulator receiver domain	1.7e-22
	PMM_0042	110	1435	1702	forward	no				COG5722	Photosystem II reaction center 10 kDa phosphoprotein, PsbH (PsbH) (PDB:1S5L) (PUBMED:17935689;16699922;20558739;25043005)	4.9e-16	PF00737.21	Photosystem II 10 kDa phosphoprotein	2.6e-26
	PMM_0042	110	1748	2612	reverse	no				COG1801	Sugar isomerase-related protein YecE, UPF0759/DUF72 family (YecE) (PDB:1VPQ)	1.2e-95	PF01904.19	Protein of unknown function DUF72	5.8e-55
	PMM_0042	110	2690	3128	forward	no				COG0664	cAMP-binding domain of CRP or a regulatory subunit of cAMP-dependent protein kinases (Crp) (PDB:1FT9)	8e-24	PF00027.30	Cyclic nucleotide-binding domain	1.1e-22
	PMM_0042	110	3120	4083	reverse	no	K00611	ornithine carbamoyltransferase [EC:2.1.3.3]	3.3e-144	COG0078	Ornithine carbamoyltransferase (ArgF) (PDB:1A1S)	2e-107	PF00185.25	Aspartate/ornithine carbamoyltransferase, Asp/Orn binding domain	2e-55
	PMM_0042	110	4079	5438	reverse	no	K03797	carboxyl-terminal processing protease [EC:3.4.21.102]	1.4e-122	COG0793	C-terminal processing protease CtpA/Prc, contains a PDZ domain (CtpA) (PDB:6IQU)	2e-121	PF03572.19	Peptidase family S41	2.5e-56
	PMM_0042	110	5544	5931	reverse	no				COG0346	Catechol 2,3-dioxygenase or related enzyme, vicinal oxygen chelate (VOC) family (GloA) (PDB:3R4Q) (PUBMED:11830595)	1.6e-36	PF13669.7	Glyoxalase/Bleomycin resistance protein/Dioxygenase superfamily	4.4e-11
	PMM_0042	110	5937	6924	forward	no	K03924	MoxR-like ATPase [EC:3.6.3.-]	1.3e-124	COG0714	MoxR-like ATPase (MoxR) (PDB:2R44)	1.9e-113	PF07726.12	ATPase family associated with various cellular activities (AAA)	3.5e-64
	PMM_0042	110	6960	9408	reverse	no				COG1649	Uncharacterized lipoprotein YddW, UPF0748 family (YddW) (PDB:5OQ2)	8.3e-211	PF02638.16	Glycosyl hydrolase-like 10	8.8e-36
	PMM_0042	110	9407	10982	reverse	yes				COG4581	Superfamily II RNA helicase (Dob10) (PDB:4A4Z)	1.1e-128	PF08148.13	DSHCT (NUC185) domain	7.2e-43
	PMM_0042	111	141	1824	reverse	no				COG5421	Transposase	9.2e-177	PF01609.22	Transposase DDE domain	3.4e-06
	PMM_0042	111	2644	3835	forward	no							PF00226.32	DnaJ domain	1e-07
	PMM_0042	111	4442	5126	forward	yes				COG0507	ATPase/5-3 helicase helicase subunit RecD of the DNA repair enzyme RecBCD (exonuclease V) (RecD) (PDB:1W36) (PUBMED:29901759;30601118)	1.7e-41	PF08751.12	TrwC relaxase	4.3e-51
	PMM_0042	112	553	1534	forward	no	K01962	acetyl-CoA carboxylase carboxyl transferase subunit alpha [EC:6.4.1.2 2.1.3.15]	9.7e-161	COG0825	Acetyl-CoA carboxylase alpha subunit (AccA) (PDB:2F9I)	6.4e-122	PF03255.15	Acetyl co-enzyme A carboxylase carboxyltransferase alpha subunit	9.7e-58
	PMM_0042	112	1901	3353	forward	no	K23139	cytochrome P450 family 110 [EC:1.14.-.-]	1.9e-216	COG2124	Cytochrome P450 (CypX) (PDB:3A4Z)	1e-192	PF00067.23	Cytochrome P450	2e-85
	PMM_0042	112	3746	4508	reverse	no	K01243	adenosylhomocysteine nucleosidase [EC:3.2.2.9]	1.7e-65	COG0775	Nucleoside phosphorylase/nucleosidase, includes 5'-methylthioadenosine/S-adenosylhomocysteine nucleosidase MtnN and futalosine hydrolase MqnB (MtnN) (PDB:1T8R) (PUBMED:18801996)	2.3e-42	PF01048.21	Phosphorylase superfamily	1.7e-42
	PMM_0042	112	4826	6950	forward	no				COG0515	Serine/threonine protein kinase (SPS1) (PDB:6G4J)	2.9e-58	PF00069.26	Protein kinase domain	1.5e-26
	PMM_0042	112	6946	7105	reverse	no
	PMM_0042	112	7170	9756	forward	no	K01869	leucyl-tRNA synthetase [EC:6.1.1.4]	0	COG0495	Leucyl-tRNA synthetase (LeuS) (PDB:6LPF)	0	PF13603.7	Leucyl-tRNA synthetase, Domain 2	2.1e-70
	PMM_0042	112	9758	10373	reverse	no				COG4783	Outer membrane protein chaperone/metalloprotease BepA/YfgC, contains M48 and TPR domains (BepA) (PDB:6AIT) (PUBMED:24003122)	4.4e-12	PF07719.18	Tetratricopeptide repeat	8.8e-13
	PMM_0042	112	10477	11224	forward	no
	PMM_0042	112	11281	11617	forward	no				COG1773	Flavorubredoxin (NorV) (PDB:4D02)	2.4e-28	PF00301.21	Rubredoxin	1.8e-21
	PMM_0042	112	11620	12682	forward	no				COG4447	Uncharacterized conserved protein related to plant photosystem II stability/assembly factor (PDB:2XBG)	6.2e-46	PF14870.7	Photosynthesis system II assembly factor YCF48	3.8e-92
	PMM_0042	112	12790	13042	forward	no	K02707	photosystem II cytochrome b559 subunit alpha	2.9e-35	COG5720	Photosystem II cytochrome b559 alpha subunit, PsbE (PsbE) (PDB:1S5L) (PUBMED:17935689;16049768;16172937;20558739;25043005)	3.7e-26	PF00284.21	Lumenal portion of Cytochrome b559, alpha (gene psbE) subunit	2.9e-18
	PMM_0042	112	13074	13230	forward	no	K02708	photosystem II cytochrome b559 subunit beta	2.8e-22	COG5721	Photosystem II cytochrome b559 beta chain, PsbF (PsbF) (PDB:1S5L) (PUBMED:17935689;16049768;16172937;20558739;25043005)	1e-10	PF00283.20	Cytochrome b559, alpha (gene psbE) and beta (gene psbF)subunits	1.1e-15
	PMM_0042	112	13391	13502	forward	no	K02711	photosystem II PsbJ protein	3.7e-18	COG5724	Photosystem II reaction center protein J, PsbJ (PsbJ) (PDB:1S5L) (PUBMED:22387395;20558739;25043005)	4.2e-06	PF01788.18	PsbJ	1.9e-19
	PMM_0042	112	13740	14145	reverse	no				COG0633	Ferredoxin (Fdx) (PDB:1KRH)	8.2e-23	PF00111.28	2Fe-2S iron-sulfur cluster binding domain	4.2e-09
	PMM_0042	112	14428	16048	forward	no	K02704	photosystem II CP47 chlorophyll apoprotein	6.8e-266	COG5717	Photosystem II reaction center chlorophyll a-binding protein CP47, PsbB (PsbB) (PDB:1S5L) (PUBMED:20558739;25043005)	8.2e-223	PF00421.20	Photosystem II protein	5.6e-233
	PMM_0042	112	16114	16246	forward	no	K02718	photosystem II PsbT protein	3.6e-11				PF01405.18	Photosystem II reaction centre T protein	1.9e-10
	PMM_0042	112	16292	16421	reverse	no	K02715	PsbN protein	3.9e-18	COG5728	Photosystem II reaction center protein N, PsbN (PsbN) (PDB:1S5L)	1.2e-07	PF02468.16	Photosystem II reaction centre N protein (psbN)	4.9e-23
	PMM_0042	112	16487	16841	forward	yes	K00943	dTMP kinase [EC:2.7.4.9]	9.1e-51	COG0125	Thymidylate kinase (Tmk) (PDB:3LV8)	5.9e-33	PF02223.18	Thymidylate kinase	1.4e-36
	PMM_0042	113	117	732	reverse	no
	PMM_0042	113	931	1393	reverse	no				COG1396	Transcriptional regulator, contains XRE-family HTH domain (HipB) (PDB:1ADR)	8.4e-40	PF12773.8	Double zinc ribbon	1.1e-10
	PMM_0042	113	1501	2221	forward	no				COG4974	Site-specific recombinase XerD (XerD) (PDB:1A0P)	3e-60	PF13495.7	Phage integrase, N-terminal SAM-like domain	6.8e-11
	PMM_0042	113	2449	3520	forward	yes	K01754	threonine dehydratase [EC:4.3.1.19]	3.9e-156	COG1171	Threonine deaminase (IlvA) (PDB:3IAU)	8.2e-163	PF00291.26	Pyridoxal-phosphate dependent enzyme	2e-84
	PMM_0042	114	2	929	reverse	yes				COG2723	Beta-glucosidase/6-phospho-beta-glucosidase/beta-galactosidase (BglB) (PDB:4HZ6)	3.8e-116	PF00232.19	Glycosyl hydrolase family 1	6.5e-37
	PMM_0042	114	918	2079	reverse	no	K03429	processive 1,2-diacylglycerol beta-glucosyltransferase [EC:2.4.1.315]	5.3e-96	COG0707	UDP-N-acetylglucosamine:LPS N-acetylglucosamine transferase (MurG) (PDB:1F0K)	5.2e-163	PF06925.12	Monogalactosyldiacylglycerol (MGDG) synthase	2.6e-27
	PMM_0042	114	2369	3599	forward	no	K07259	serine-type D-Ala-D-Ala carboxypeptidase/endopeptidase (penicillin-binding protein 4) [EC:3.4.16.4 3.4.21.-]	2.2e-57	COG2027	D-alanyl-D-alanine carboxypeptidase (DacB) (PDB:1W5D)	1.7e-55	PF02113.16	D-Ala-D-Ala carboxypeptidase 3 (S13) family	1.6e-39
	PMM_0042	114	3701	4193	forward	no	K06024	segregation and condensation protein B	6.3e-30	COG1386	Chromosome segregation and condensation protein ScpB (ScpB) (PDB:1T6S)	1.8e-48	PF04079.17	Segregation and condensation complex subunit ScpB	6.4e-37
	PMM_0042	114	4298	5627	forward	no	K00013	histidinol dehydrogenase [EC:1.1.1.23]	5e-187	COG0141	Histidinol dehydrogenase (HisD) (PDB:1K75)	3.6e-168	PF00815.21	Histidinol dehydrogenase	4.2e-168
	PMM_0042	115	182	1418	forward	no	K00620	glutamate N-acetyltransferase / amino-acid N-acetyltransferase [EC:2.3.1.35 2.3.1.1]	2.2e-184	COG1364	Glutamate N-acetyltransferase (ornithine transacetylase) (ArgJ) (PDB:1VRA)	2.4e-134	PF01960.19	ArgJ family	1.8e-151
	PMM_0042	115	1585	2731	forward	yes	K01077	alkaline phosphatase [EC:3.1.3.1]	2.6e-45	COG1785	Alkaline phosphatase (PhoA) (PDB:1AJA)	8e-140	PF00245.21	Alkaline phosphatase	1.5e-25
	PMM_0042	116	143	1298	forward	no	K00809	deoxyhypusine synthase [EC:2.5.1.46]	4.4e-71	COG1899	Deoxyhypusine synthase (DYS1) (PDB:1DHS)	6.6e-158	PF01916.18	Deoxyhypusine synthase	8.1e-67
	PMM_0042	116	1309	2359	forward	no	K01008	selenide, water dikinase [EC:2.7.9.3]	1.3e-143	COG0709	Selenophosphate synthase (SelD) (PDB:2YYE)	8.4e-120	PF02769.23	AIR synthase related protein, C-terminal domain	1.1e-27
	PMM_0042	116	2380	2878	forward	yes				COG4636	Endonuclease, Uma2 family (restriction endonuclease fold) (Uma2) (PDB:1WDJ) (PUBMED:17873039)	9.7e-66	PF05685.13	Putative restriction endonuclease	7.1e-33
	PMM_0042	117	254	2348	reverse	no	K01414	oligopeptidase A [EC:3.4.24.70]	0	COG0339	Zn-dependent oligopeptidase, M3 family (Dcp) (PDB:5L43) (PUBMED:25239919;31422053)	0	PF01432.21	Peptidase family M3	1.1e-140
	PMM_0042	117	2444	2978	reverse	yes				COG1215	Glycosyltransferase, catalytic subunit of cellulose synthase and poly-beta-1,6-N-acetylglucosamine synthase (BcsA) (PDB:4HG6)	9.8e-16
	PMM_0042	118	177	891	forward	no				COG1121	ABC-type Mn2+/Zn2+ transport system, ATPase component (ZnuC)	1.2e-88	PF00005.28	ABC transporter	2.2e-30
	PMM_0042	118	909	2022	forward	no				COG1108	ABC-type Mn2+/Zn2+ transport system, permease component (ZnuB)	1.9e-106	PF00950.18	ABC 3 transport family	1.1e-80
	PMM_0042	118	2021	3623	forward	no				COG0652	Peptidyl-prolyl cis-trans isomerase (rotamase) - cyclophilin family (PpiB) (PDB:4DGD)	2.6e-173	PF00160.22	Cyclophilin type peptidyl-prolyl cis-trans isomerase/CLD	2.8e-33
	PMM_0042	118	3739	5173	forward	no	K03287	outer membrane factor, OMF family	2.8e-128	COG1538	Outer membrane protein TolC (TolC) (PDB:1EK9)	1.1e-82	PF02321.19	Outer membrane efflux protein	7.6e-58
	PMM_0042	118	3739	5173	forward	no	K12340	outer membrane protein	2.4e-75	COG1538	Outer membrane protein TolC (TolC) (PDB:1EK9)	1.1e-82	PF02321.19	Outer membrane efflux protein	7.6e-58
	PMM_0042	118	5124	5550	reverse	no
	PMM_0042	118	5679	5991	forward	no	K04078	chaperonin GroES	8.6e-44	COG0234	Co-chaperonin GroES (HSP10) (GroES)	2e-37	PF00166.22	Chaperonin 10 Kd subunit	8e-34
	PMM_0042	118	6020	7655	forward	no	K04077	chaperonin GroEL	9.1e-265	COG0459	Chaperonin GroEL (HSP60 family) (GroEL) (PDB:1AON)	2.3e-225	PF00118.25	TCP-1/cpn60 chaperonin family	2.2e-100
	PMM_0042	119	75	435	reverse	no
	PMM_0042	119	431	1019	reverse	no				COG1192	ParA-like ATPase involved in chromosome/plasmid partitioning or cellulose biosynthesis protein BcsQ (ParA) (PDB:6NOO)	1.4e-63	PF13614.7	AAA domain	1.4e-11
	PMM_0042	119	1308	2400	reverse	no
	PMM_0042	120	2	149	reverse	yes				COG5716	Photosystem II reaction center D1, PsbA (PsbA) (PDB:1S5L)	1.4e-17
	PMM_0042	120	489	1359	reverse	no	K03644	lipoyl synthase [EC:2.8.1.8]	1.6e-140	COG0320	Lipoate synthase (LipA) (PDB:4U0O) (PUBMED:27941785)	4.8e-129	PF04055.22	Radical SAM superfamily	4.8e-17
	PMM_0042	120	1385	2900	reverse	no	K05575	NAD(P)H-quinone oxidoreductase subunit 4 [EC:7.1.1.2]	5.4e-185	COG1008	NADH:ubiquinone oxidoreductase subunit 4 (chain M) (NuoM) (PDB:6HUM)	7.5e-178	PF00361.21	Proton-conducting membrane transporter	1.8e-76
	PMM_0042	120	1385	2900	reverse	no	K00342	NADH-quinone oxidoreductase subunit M [EC:7.1.1.2]	8e-168	COG1008	NADH:ubiquinone oxidoreductase subunit 4 (chain M) (NuoM) (PDB:6HUM)	7.5e-178	PF00361.21	Proton-conducting membrane transporter	1.8e-76
	PMM_0042	120	2903	3698	reverse	no
	PMM_0042	120	3714	4872	reverse	yes				COG1009	Membrane H+-translocase/NADH:ubiquinone oxidoreductase subunit 5 (chain L)/Multisubunit Na+/H+ antiporter, MnhA subunit (NuoL) (PDB:3RKO)	2.9e-121	PF00361.21	Proton-conducting membrane transporter	1.3e-52
	PMM_0042	121	2	1145	reverse	yes				COG0744	Penicillin-binding protein 1B/1F, peptidoglycan transglycosylase/transpeptidase (MrcB) (PDB:3FWL)	5.6e-101	PF00912.23	Transglycosylase	2e-65
	PMM_0042	121	1276	2428	forward	no	K01866	tyrosyl-tRNA synthetase [EC:6.1.1.1]	2.5e-101	COG0162	Tyrosyl-tRNA synthetase (TyrS) (PDB:4OUD)	3.9e-134	PF00579.26	tRNA synthetases class I (W and Y)	1.1e-67
	PMM_0042	121	2521	3064	reverse	no				COG1592	Rubrerythrin (YotD) (PDB:1B71)	1.7e-71	PF02915.18	Rubrerythrin	7.5e-16
	PMM_0042	121	3270	4050	reverse	yes				COG1305	Transglutaminase-like enzyme, putative cysteine protease (YebA) (PDB:3ISR)	3.6e-67	PF01841.20	Transglutaminase-like superfamily	3.4e-24
	PMM_0042	122	0	225	forward	yes				COG1702	Phosphate starvation-inducible protein PhoH, predicted ATPase (PhoH) (PDB:3B85) (PUBMED:8444794;12762842)	3.6e-20	PF02562.17	PhoH-like protein	9.8e-22
	PMM_0042	122	224	950	forward	no	K06206	sugar fermentation stimulation protein A	8.2e-93	COG1489	DNA-binding protein, stimulates sugar fermentation (SfsA) (PDB:4DA2)	1.2e-77	PF03749.14	Sugar fermentation stimulation protein RE domain	3.5e-45
	PMM_0042	122	941	1820	reverse	no				COG0842	ABC-type multidrug transport system, permease component (YadH)	3.1e-83	PF01061.25	ABC-2 type transporter	7.1e-33
	PMM_0042	122	1983	3375	reverse	no	K00464	all-trans-8'-apo-beta-carotenal 15,15'-oxygenase [EC:1.13.11.75]	3.3e-156	COG3670	Carotenoid cleavage dioxygenase or a related enzyme (PDB:2BIW)	1.7e-181	PF03055.16	Retinal pigment epithelial membrane protein	2.6e-116
	PMM_0042	122	3531	4089	forward	no	K10917	PadR family transcriptional regulator, regulatory protein AphA	7.7e-53	COG1695	DNA-binding transcriptional regulator, PadR family (PadR) (PDB:1XMA) (PUBMED:19096365)	2.5e-54	PF10400.10	Virulence activator alpha C-term	2.3e-25
	PMM_0042	122	4294	4477	forward	yes				COG0347	Nitrogen regulatory protein PII (GlnK) (PDB:2GW8) (PUBMED:24610711)	6.8e-09	PF00543.23	Nitrogen regulatory protein P-II	5.5e-12
	PMM_0042	123	225	1164	forward	no
	PMM_0042	123	1080	1668	reverse	no				COG1290	Cytochrome b subunit of the bc complex (QcrB/PetB) (PDB:1VF5)	6e-59	PF00033.20	Cytochrome b/b6/petB	6.3e-31
	PMM_0042	123	1838	2018	reverse	no
	PMM_0042	123	2176	2584	reverse	no	K02834	ribosome-binding factor A	4.2e-46	COG0858	Ribosome-binding factor RbfA (RbfA) (PDB:1JOS)	1e-33	PF02033.19	Ribosome-binding factor A	2.6e-30
	PMM_0042	123	2900	4127	forward	no	K00821	acetylornithine/N-succinyldiaminopimelate aminotransferase [EC:2.6.1.11 2.6.1.17]	6.6e-172	COG4992	Acetylornithine/succinyldiaminopimelate/putrescine aminotransferase (ArgD) (PDB:2E54)	1e-153	PF00202.22	Aminotransferase class-III	2.5e-116
	PMM_0042	123	4408	6217	forward	no				COG0642	Signal transduction histidine kinase (BaeS) (PDB:1JOY)	3.4e-100	PF16927.6	N-terminal 7TM region of histidine kinase	1.9e-58
	PMM_0042	124	405	2553	forward	no	K00937	polyphosphate kinase [EC:2.7.4.1]	0	COG0855	Polyphosphate kinase (Ppk) (PDB:1XDO)	4.1e-278	PF13090.7	Polyphosphate kinase C-terminal domain 2	6.8e-77
	PMM_0042	124	2710	4093	forward	no	K04034	anaerobic magnesium-protoporphyrin IX monomethyl ester cyclase [EC:1.21.98.3]	3.7e-111	COG1032	Radical SAM superfamily enzyme YgiQ, UPF0313 family (YgiQ) (PDB:6FD2)	2.4e-191	PF04055.22	Radical SAM superfamily	4e-21
	PMM_0042	124	4168	4666	forward	no							PF07719.18	Tetratricopeptide repeat	2.4e-15
	PMM_0042	124	4651	5485	reverse	no	K09769	uncharacterized protein	2.3e-107	COG1692	2',3'- and 3',5'-cNMP phosphodiesterase YmdB, calcineurin family (YmdB) (PDB:2CV9) (PUBMED:24163345)	6.8e-72	PF13277.7	YmdB-like protein	1e-95
	PMM_0042	124	5598	6171	forward	no				COG4636	Endonuclease, Uma2 family (restriction endonuclease fold) (Uma2) (PDB:1WDJ) (PUBMED:17873039)	1.2e-83	PF05685.13	Putative restriction endonuclease	3e-40
	PMM_0042	124	6351	7962	forward	yes	K01687	dihydroxy-acid dehydratase [EC:4.2.1.9]	8.8e-279	COG0129	Dihydroxyacid dehydratase/phosphogluconate dehydratase (IlvD) (PDB:2GP4)	2.8e-231	PF00920.22	Dehydratase family	2.3e-214
	PMM_0042	125	1	211	forward	yes
	PMM_0042	125	372	1572	forward	no	K13010	perosamine synthetase [EC:2.6.1.102]	4.1e-123	COG0399	dTDP-4-amino-4,6-dideoxygalactose transaminase (WecE) (PDB:4PIW) (PUBMED:15271350)	1.1e-176	PF01041.18	DegT/DnrJ/EryC1/StrS aminotransferase family	6.7e-127
	PMM_0042	125	372	1572	forward	no	K07806	UDP-4-amino-4-deoxy-L-arabinose-oxoglutarate aminotransferase [EC:2.6.1.87]	4.1e-152	COG0399	dTDP-4-amino-4,6-dideoxygalactose transaminase (WecE) (PDB:4PIW) (PUBMED:15271350)	1.1e-176	PF01041.18	DegT/DnrJ/EryC1/StrS aminotransferase family	6.7e-127
	PMM_0042	125	1584	2484	forward	no	K00645	[acyl-carrier-protein] S-malonyltransferase [EC:2.3.1.39]	3.4e-100	COG0331	Malonyl CoA-acyl carrier protein transacylase (FabD) (PDB:1YXC)	5.4e-83	PF00698.22	Acyl transferase domain	1.2e-37
	PMM_0042	125	2556	3588	reverse	no				COG1995	4-hydroxy-L-threonine phosphate dehydrogenase PdxA (PdxA) (PDB:1PS6)	3.6e-107	PF04166.13	Pyridoxal phosphate biosynthetic protein PdxA	3.7e-96
	PMM_0042	125	3625	4252	reverse	no				COG2226	Ubiquinone/menaquinone biosynthesis C-methylase UbiE/MenG (UbiE) (PDB:4OBW)	3.7e-62	PF08241.13	Methyltransferase domain	1.1e-21
	PMM_0042	125	4330	4705	forward	no							PF11317.9	Protein of unknown function (DUF3119)	1.2e-30
	PMM_0042	125	4701	5310	forward	no	K08591	acyl phosphate:glycerol-3-phosphate acyltransferase [EC:2.3.1.275]	4.4e-68	COG0344	Phospholipid biosynthesis protein PlsY, probable glycerol-3-phosphate acyltransferase (PlsY) (PDB:5XJ5) (PUBMED:29684280)	4.1e-50	PF02660.16	Glycerol-3-phosphate acyltransferase	8.4e-51
	PMM_0042	125	5485	6022	forward	yes							PF05116.14	Sucrose-6F-phosphate phosphohydrolase	1.2e-18
	PMM_0042	126	2	1577	reverse	yes				COG3408	Glycogen debranching enzyme (alpha-1,6-glucosidase) (GDB1) (PDB:5D06)	2.2e-209	PF14742.7	N-terminal domain of (some) glycogen debranching enzymes	1.7e-74
	PMM_0042	126	1747	2782	reverse	no				COG0438	Glycosyltransferase involved in cell wall bisynthesis (RfaB) (PDB:2IV7)	1.2e-150	PF00534.21	Glycosyl transferases group 1	3.3e-25
	PMM_0042	126	2992	4363	reverse	no	K03671	thioredoxin 1	3.7e-41	COG0492!!!COG3118	Thioredoxin reductase (TrxB) (PDB:3FBS)!!!Chaperedoxin CnoX, contains thioredoxin-like and TPR-like domains, YbbN/TrxSC family (CnoX) (PDB:3QDN) (PUBMED:21498507;29754824)	9.5e-180	PF07992.15	Pyridine nucleotide-disulphide oxidoreductase	1e-48
	PMM_0042	126	2992	4363	reverse	no	K00384	thioredoxin reductase (NADPH) [EC:1.8.1.9]	1.9e-154	COG0492!!!COG3118	Thioredoxin reductase (TrxB) (PDB:3FBS)!!!Chaperedoxin CnoX, contains thioredoxin-like and TPR-like domains, YbbN/TrxSC family (CnoX) (PDB:3QDN) (PUBMED:21498507;29754824)	9.5e-180	PF07992.15	Pyridine nucleotide-disulphide oxidoreductase	1e-48
	PMM_0042	127	0	294	forward	yes				COG1408	Predicted phosphohydrolase, MPP superfamily (YaeI)	3.3e-13
	PMM_0042	127	372	1743	forward	no	K03568	TldD protein	9.1e-127	COG0312	Zn-dependent protease PmbA/TldA or its inactivated homolog (TldD) (PDB:3TV9) (PUBMED:12029038)	9.1e-191	PF01523.17	Putative modulator of DNA gyrase	2.8e-55
	PMM_0042	127	1795	2260	forward	no				COG1310	Proteasome lid subunit RPN8/RPN11, contains Jab1/MPN domain metalloenzyme (JAMM) motif (Rri1) (PDB:2O95)	2.2e-35	PF14464.7	Prokaryotic homologs of the JAB domain	3.6e-26
	PMM_0042	127	2256	2694	reverse	no				COG5573	Predicted nucleic acid-binding protein, contains PIN domain	4.5e-43	PF01850.22	PIN domain	9e-12
	PMM_0042	127	2683	2938	reverse	no							PF12651.8	Ribbon-helix-helix domain	5.4e-07
	PMM_0042	127	3042	3534	forward	no				COG1917	Cupin domain protein related to quercetin dioxygenase (QdoI) (PDB:2H0V)	1.6e-17
	PMM_0042	127	3530	3953	reverse	no				COG5782	NAD(P)H dehydrogenase cyanobacteria/chloroplast-specific subunit NdhV, DUF2996 (PF11210) domain (NdhV) (PUBMED:25728844)	1.2e-16	PF11210.9	Protein of unknown function (DUF2996)	2.9e-07
	PMM_0042	127	3970	4351	reverse	no	K02437	glycine cleavage system H protein	1.1e-51	COG0509	Glycine cleavage system protein H (lipoate-binding) (GcvH) (PDB:1DXM)	1.3e-43	PF01597.20	Glycine cleavage H-protein	7.9e-41
	PMM_0042	127	4446	5061	reverse	no				COG5781	Cytochrome b6 maturation protein CCB2 (Ccb2) (PUBMED:17971335;18593701)	2.4e-50	PF11152.9	Cofactor assembly of complex C subunit B, CCB2/CCB4	7.9e-60
	PMM_0042	127	5217	5499	forward	no	K07334	toxin HigB-1	1.2e-33	COG3549	Plasmid maintenance system killer protein (HigB)	4.5e-28	PF05015.14	RelE-like toxin of type II toxin-antitoxin system HigB	5.4e-21
	PMM_0042	127	5562	5874	forward	no	K21498	antitoxin HigA-1	8.6e-38	COG3093	Plasmid maintenance system antidote protein VapI, contains XRE-type HTH domain (VapI) (PDB:4MCT)	4.6e-34	PF01381.23	Helix-turn-helix	5.8e-10
	PMM_0042	127	6175	6364	reverse	no
	PMM_0042	128	2	185	reverse	yes
	PMM_0042	128	174	828	reverse	no	K17247	methionine sulfoxide reductase heme-binding subunit	1.4e-29	COG2717	Heme-binding membrane subunit of periplasmic DMSO/TMAO and protein-methionine-sulfoxide reductases (MsrQ) (PUBMED:26641313)	3.6e-28	PF01794.20	Ferric reductase like transmembrane component	5e-12
	PMM_0042	128	884	2114	forward	no				COG0515	Serine/threonine protein kinase (SPS1) (PDB:6G4J)	2.8e-66	PF01436.22	NHL repeat	1.6e-33
	PMM_0042	128	2176	2989	forward	yes	K14652	3,4-dihydroxy 2-butanone 4-phosphate synthase / GTP cyclohydrolase II [EC:4.1.99.12 3.5.4.25]	3.1e-134	COG0108!!!COG0807	3,4-dihydroxy-2-butanone 4-phosphate synthase (RibB) (PDB:1G57)!!!GTP cyclohydrolase II (RibA) (PDB:2BZ0)	7e-106	PF00926.20	3,4-dihydroxy-2-butanone 4-phosphate synthase	4.4e-85
	PMM_0042	129	191	848	reverse	no				COG2340	Spore germination protein YkwD and related proteins with CAP (CSP/antigen 5/PR1) domain (YkwD) (PDB:1CFE) (PUBMED:31199835)	5.1e-06	PF00188.27	Cysteine-rich secretory protein family	8e-07
	PMM_0042	129	1282	2173	forward	no				COG0524	Sugar or nucleoside kinase, ribokinase family (RbsK) (PDB:2QCV)	1.3e-76	PF00294.25	pfkB family carbohydrate kinase	4.5e-39
	PMM_0042	129	2169	2577	reverse	no	K13640	MerR family transcriptional regulator, heat shock protein HspR	1.1e-36	COG0789	DNA-binding transcriptional regulator, MerR family (SoxR) (PDB:2VZ4)	2.4e-30	PF13411.7	MerR HTH family regulatory protein	1.6e-13
	PMM_0042	129	2611	5623	reverse	no	K03546	DNA repair protein SbcC/Rad50	3.2e-98	COG0419	DNA repair exonuclease SbcCD ATPase subunit (SbcC) (PDB:3QKR)	1.2e-198	PF13476.7	AAA domain	1.4e-22
	PMM_0042	129	5763	6258	forward	no							PF00805.23	Pentapeptide repeats (8 copies)	1.3e-21
	PMM_0042	129	6282	6768	forward	no							PF00805.23	Pentapeptide repeats (8 copies)	7.6e-19
	PMM_0042	129	6770	7325	reverse	no	K05382	phycoerythrin-associated linker protein	2.8e-48	COG5690	Phycocyanobilin lyase CpeS/CpcS (= Ycf58) (Ycf58) (PDB:3BDR)	2e-48	PF09367.11	CpeS-like protein	6.3e-60
	PMM_0042	129	7431	7869	reverse	no	K03564	thioredoxin-dependent peroxiredoxin [EC:1.11.1.24]	2.3e-65	COG1225	Peroxiredoxin (Bcp) (PDB:5IPH)	1.1e-57	PF00578.22	AhpC/TSA family	7.5e-42
	PMM_0042	129	8039	8648	forward	no				COG4117	Thiosulfate reductase cytochrome b subunit (YdhU)	1.1e-79	PF01292.21	Prokaryotic cytochrome b561	8.5e-19
	PMM_0042	129	8656	9400	forward	no	K07147	methionine sulfoxide reductase catalytic subunit [EC:1.8.-.-]	1.2e-49	COG2041	Molybdopterin-dependent catalytic subunit of periplasmic DMSO/TMAO and protein-methionine-sulfoxide reductases (MsrP) (PDB:1OGP) (PUBMED:26641313;32750406)	5.4e-97	PF00174.20	Oxidoreductase molybdopterin binding domain	6.1e-37
	PMM_0042	129	9462	10434	reverse	no	K05356	all-trans-nonaprenyl-diphosphate synthase [EC:2.5.1.84 2.5.1.85]	1e-136	COG0142	Geranylgeranyl pyrophosphate synthase (IspA) (PDB:2AZJ)	1.4e-113	PF00348.18	Polyprenyl synthetase	5.7e-79
	PMM_0042	129	9462	10434	reverse	no	K14066	geranyl diphosphate synthase [EC:2.5.1.1]	1.6e-123	COG0142	Geranylgeranyl pyrophosphate synthase (IspA) (PDB:2AZJ)	1.4e-113	PF00348.18	Polyprenyl synthetase	5.7e-79
	PMM_0042	129	10530	11703	reverse	no	K00812	aspartate aminotransferase [EC:2.6.1.1]	1.5e-161	COG0436	Aspartate/methionine/tyrosine aminotransferase (AspB) (PDB:2O0R)	3.6e-135	PF00155.22	Aminotransferase class I and II	1.6e-72
	PMM_0042	129	11937	12369	forward	no				COG5778	Photosystem II assembly factor PAM68, DUF3464 (PF11947) domain (Pam68) (PUBMED:20923938;29463774)	8.2e-21	PF11947.9	Photosynthesis affected mutant 68	1.8e-39
	PMM_0042	129	12373	13432	forward	no	K03856	3-deoxy-7-phosphoheptulonate synthase [EC:2.5.1.54]	6.9e-156	COG2876	3-deoxy-D-arabino-heptulosonate 7-phosphate (DAHP) synthase (AroGA) (PDB:5J6F)	4.2e-135	PF00793.21	DAHP synthetase I family	7.2e-75
	PMM_0042	130	30	438	forward	no
	PMM_0042	130	434	2093	reverse	no	K07264	4-amino-4-deoxy-L-arabinose transferase [EC:2.4.2.43]	5.7e-69	COG1807	PMT family glycosyltransferase ArnT/Agl22, involved in glycosylation of proteins and lipid IVA (ArnT) (PDB:5EZM) (PUBMED:16226890;31233657;32706435)	2.3e-156	PF13231.7	Dolichyl-phosphate-mannose-protein mannosyltransferase	3.8e-29
	PMM_0042	130	2214	2508	forward	no	K02968	small subunit ribosomal protein S20	3.3e-29	COG0268	Ribosomal protein S20 (RpsT) (PDB:4V4H)	7.2e-21	PF01649.19	Ribosomal protein S20	1.5e-28
	PMM_0042	131	1	343	reverse	yes							PF12732.8	YtxH-like protein	2.8e-10
	PMM_0042	131	568	1300	reverse	no	K01091	phosphoglycolate phosphatase [EC:3.1.3.18]	4.7e-37	COG0546	Phosphoglycolate phosphatase, HAD superfamily (Gph) (PDB:2NYV)	8.9e-52	PF00702.27	haloacid dehalogenase-like hydrolase	2e-19
	PMM_0042	131	1477	2143	forward	no	K07304	peptide-methionine (S)-S-oxide reductase [EC:1.8.4.11]	9.1e-94	COG0225	Peptide methionine sulfoxide reductase MsrA (MsrA) (PDB:1FF3)	1.8e-99	PF01625.22	Peptide methionine sulfoxide reductase	1.1e-66
	PMM_0042	131	2299	2464	forward	no
	PMM_0042	131	2479	4408	forward	no	K22044	moderate conductance mechanosensitive channel	1.1e-91	COG0668	Small-conductance mechanosensitive channel (MscS) (PDB:2OAU)	2.1e-124	PF00924.19	Mechanosensitive ion channel	9.2e-54
	PMM_0042	131	4457	5408	reverse	no				COG4461	Lysozyme inhibitor LprI (LprI) (PUBMED:18369469;26589796)	6.3e-58	PF16743.6	Periplasmic lysozyme inhibitor of I-type lysozyme	2.6e-07
	PMM_0042	131	5570	6383	reverse	no	K06442	23S rRNA (cytidine1920-2'-O)/16S rRNA (cytidine1409-2'-O)-methyltransferase [EC:2.1.1.226 2.1.1.227]	6.9e-103	COG1189	Predicted rRNA methylase YqxC, contains S4 and FtsJ domains (YqxC) (PDB:3OPN)	1.9e-82	PF01728.20	FtsJ-like methyltransferase	4.8e-18
	PMM_0042	131	6550	7111	forward	no
	PMM_0042	131	7152	7995	reverse	no	K02886	large subunit ribosomal protein L2	5.3e-111	COG0090	Ribosomal protein L2 (RplB) (PDB:1VS6)	9.1e-117	PF03947.19	Ribosomal Proteins L2, C-terminal domain	1.2e-53
	PMM_0042	131	8440	8845	forward	no
	PMM_0042	131	8882	9347	forward	no							PF00578.22	AhpC/TSA family	1.5e-05
	PMM_0042	131	9398	9887	forward	no	K07040	uncharacterized protein	8.3e-24	COG1399	23S rRNA accumulation protein YceD (essential in plants, uncharacterized in bacteria) (YceD) (PUBMED:27574185)	2.1e-28	PF02620.18	Large ribosomal RNA subunit accumulation protein YceD	8.8e-20
	PMM_0042	131	9934	10951	forward	no	K03621	phosphate acyltransferase [EC:2.3.1.274]	4.5e-146	COG0416	Acyl-ACP:phosphate acyltransferase (fatty acid/phospholipid biosynthesis) (PlsX) (PDB:2GK3) (PUBMED:18992246)	1.2e-123	PF02504.16	Fatty acid synthesis protein	1.7e-116
	PMM_0042	131	11022	12027	forward	no	K00648	3-oxoacyl-[acyl-carrier-protein] synthase III [EC:2.3.1.180]	5.5e-131	COG0332	3-oxoacyl-[acyl-carrier-protein] synthase III (FabH) (PDB:1UB7)	6.2e-96	PF08541.11	3-Oxoacyl-[acyl-carrier-protein (ACP)] synthase III C terminal	6.7e-35
	PMM_0042	131	11996	13067	forward	no	K00766	anthranilate phosphoribosyltransferase [EC:2.4.2.18]	8.4e-129	COG0547	Anthranilate phosphoribosyltransferase, glycosyltransferase domain (TrpD) (PDB:1KGZ)	4e-101	PF00591.22	Glycosyl transferase family, a/b domain	3.3e-87
	PMM_0042	131	13141	15439	reverse	no	K03168	DNA topoisomerase I [EC:5.6.2.1]	3.7e-263	COG0550!!!COG0551	DNA topoisomerase IA (TopA) (PDB:1CY0)!!!DNA topoisomerase I, ssDNA-binding Zn-finger and Zn-ribbon domains (YrdD) (PDB:1YUA)	7.2e-273	PF01131.21	DNA topoisomerase	1.2e-125
	PMM_0042	131	15600	16629	reverse	no	K06941	23S rRNA (adenine2503-C2)-methyltransferase [EC:2.1.1.192]	9e-143	COG0820	Adenine C2-methylase RlmN of 23S rRNA A2503 and tRNA A37 (RlmN) (PDB:3RFA)	1.7e-120	PF04055.22	Radical SAM superfamily	1.1e-12
	PMM_0042	131	16850	18386	forward	yes	K09516	all-trans-retinol 13,14-reductase [EC:1.3.99.23]	5.4e-126	COG1233	Phytoene dehydrogenase-related protein (PDB:4REP)	1.1e-237	PF13450.7	NAD(P)-binding Rossmann-like domain	2.1e-12
	PMM_0042	132	0	789	forward	yes				COG3505	Type IV secretory pathway, VirD4 component, TraG/TraD family ATPase (VirD4) (PDB:1GL6)	3e-29	PF10412.10	Type IV secretion-system coupling protein DNA-binding domain	2.6e-47
	PMM_0042	132	789	2532	forward	yes				COG0507	ATPase/5-3 helicase helicase subunit RecD of the DNA repair enzyme RecBCD (exonuclease V) (RecD) (PDB:1W36) (PUBMED:29901759;30601118)	1.3e-96	PF08751.12	TrwC relaxase	7.8e-76
	PMM_0042	133	0	390	reverse	yes
	PMM_0042	133	868	2059	forward	no				COG5433	Predicted transposase YbfD/YdcC associated with H repeats (YhhI)	8.1e-111	PF13808.7	DDE_Tnp_1-associated	7.4e-31
	PMM_0042	133	2555	2774	reverse	no							PF05534.13	HicB family	1.7e-08
	PMM_0042	133	2778	3201	reverse	no	K07063	uncharacterized protein	1.6e-24	COG1569	Predicted nucleic acid-binding protein, contains PIN domain	5.3e-49	PF13470.7	PIN domain	1.2e-16
	PMM_0042	133	3258	3630	reverse	no							PF00515.29	Tetratricopeptide repeat	2.2e-10
	PMM_0042	133	3677	4502	reverse	no	K02233	adenosylcobinamide-GDP ribazoletransferase [EC:2.7.8.26]	8.1e-58	COG0368	Cobalamin synthase CobS (adenosylcobinamide-GDP ribazoletransferase) (CobS) (PUBMED:31481610)	7e-45	PF02654.16	Cobalamin-5-phosphate synthase	2.7e-47
	PMM_0042	133	4564	4999	forward	no				COG0589	Nucleotide-binding universal stress protein, UspA family (UspA) (PDB:1JMV)	1.4e-23	PF00582.27	Universal stress protein family	3e-29
	PMM_0042	133	5494	6286	reverse	no	K06188	aquaporin Z	1.3e-102	COG0580	Glycerol uptake facilitator or related aquaporin (Major Intrinsic protein Family) (GlpF) (PDB:1FQY)	6.2e-83	PF00230.21	Major intrinsic protein	6.1e-50
	PMM_0042	133	6608	8114	reverse	yes
	PMM_0042	134	60	345	reverse	no				COG5787	Uncharacterized cyanobacterial/plant protein Alr2454, DUF3067 (PF11267) family (Alr2454)	1.4e-21	PF11267.9	Domain of unknown function (DUF3067)	2.5e-33
	PMM_0042	134	464	1019	forward	no	K02636	cytochrome b6-f complex iron-sulfur subunit [EC:7.1.1.6]	3e-51	COG0723	Rieske Fe-S protein (QcrA/PetC) (PDB:5CXM) (PUBMED:27663073)	1.5e-51	PF00355.27	Rieske [2Fe-2S] domain	1.3e-12
	PMM_0042	134	1052	2033	forward	no	K02634	apocytochrome f	4.1e-119	COG5678	Cytochrome b6f complex cytochrome f subunit, PetA (PetA)	3.1e-92	PF16639.6	Apocytochrome F, N-terminal	8.8e-59
	PMM_0042	134	2079	2673	reverse	yes				COG5549	Predicted Zn-dependent protease	3.2e-07	PF00413.25	Matrixin	2.6e-10
	PMM_0042	135	183	450	forward	no				COG0633	Ferredoxin (Fdx) (PDB:1KRH)	1.2e-22	PF00111.28	2Fe-2S iron-sulfur cluster binding domain	5e-08
	PMM_0042	135	550	763	forward	no							PF11189.9	Protein of unknown function (DUF2973)	3.6e-06
	PMM_0042	135	904	2275	forward	no				COG1199	Rad3-related DNA helicase DinG (DinG) (PDB:5H8W)	7.7e-97	PF13307.7	Helicase C-terminal domain	1.8e-08
	PMM_0042	135	2299	3193	reverse	no							PF04278.13	Tic22-like family	5.3e-14
	PMM_0042	135	3246	4335	reverse	no							PF00404.19	Dockerin type I domain	4.5e-11
	PMM_0042	135	4585	6496	reverse	no	K12574	ribonuclease J [EC:3.1.-.-]	3.8e-213	COG0595	mRNA degradation ribonuclease J1/J2 (RnjA) (PDB:3T3N)	2.2e-211	PF00753.28	Metallo-beta-lactamase superfamily	5.6e-09
	PMM_0042	135	6515	7400	reverse	no	K01714	4-hydroxy-tetrahydrodipicolinate synthase [EC:4.3.3.7]	8.1e-117	COG0329	4-hydroxy-tetrahydrodipicolinate synthase/N-acetylneuraminate lyase (DapA) (PDB:2R91) (PUBMED:27574185)	4e-107	PF00701.23	Dihydrodipicolinate synthetase family	7e-109
	PMM_0042	135	7575	8622	reverse	no	K00133	aspartate-semialdehyde dehydrogenase [EC:1.2.1.11]	6.6e-141	COG0136	Aspartate-semialdehyde dehydrogenase (Asd) (PDB:1BRM)	1.1e-130	PF02774.19	Semialdehyde dehydrogenase, dimerisation domain	2.2e-47
	PMM_0042	136	1	85	reverse	yes
	PMM_0042	136	712	1765	forward	no	K03087	RNA polymerase nonessential primary-like sigma factor	1.6e-126	COG0568	DNA-directed RNA polymerase, sigma subunit (sigma70/sigma32) (RpoD) (PDB:1SIG)	2.5e-119	PF04539.17	Sigma-70 region 3	1.4e-26
	PMM_0042	136	1867	2209	forward	no
	PMM_0042	136	2290	2500	forward	no	K02916	large subunit ribosomal protein L35	6.5e-21	COG0291	Ribosomal protein L35 (RpmI) (PDB:1VS6) (PUBMED:28373563)	5.1e-21	PF01632.20	Ribosomal protein L35	8.8e-23
	PMM_0042	136	2523	2877	forward	no	K02887	large subunit ribosomal protein L20	1.4e-54	COG0292	Ribosomal protein L20 (RplT) (PDB:1VS6) (PUBMED:30270044)	7.6e-41	PF00453.19	Ribosomal protein L20	2.4e-47
	PMM_0042	136	2857	3691	forward	no	K02030	polar amino acid transport system substrate-binding protein	3.3e-31	COG0834	ABC-type amino acid transport/signal transduction system, periplasmic component/domain (HisJ) (PDB:1GGG)	1.2e-33	PF00497.21	Bacterial extracellular solute-binding proteins, family 3	7.5e-37
	PMM_0042	136	3648	4044	reverse	no							PF08854.11	Domain of unknown function (DUF1824)	7.6e-34
	PMM_0042	136	4180	4918	reverse	yes				COG2130	NADPH-dependent curcumin reductase CurA (CurA) (PDB:1V3T) (PUBMED:21467222)	2e-115	PF00107.27	Zinc-binding dehydrogenase	1.6e-26
	PMM_0042	137	0	252	forward	yes				COG0617	tRNA nucleotidyltransferase/poly(A) polymerase (PcnB) (PDB:3WFR)	1.1e-06	PF13735.7	tRNA nucleotidyltransferase domain 2 putative	8.2e-09
	PMM_0042	137	639	1500	forward	no	K03438	16S rRNA (cytosine1402-N4)-methyltransferase [EC:2.1.1.199]	3.6e-121	COG0275	16S rRNA C1402 N4-methylase RsmH (RmsH) (PDB:1M6Y)	1.5e-90	PF01795.20	MraW methylase family	2e-102
	PMM_0042	137	1515	2055	forward	no
	PMM_0042	137	2064	3933	forward	yes	K03587	cell division protein FtsI (penicillin-binding protein 3) [EC:3.4.16.4]	2.4e-174	COG0768	Cell division protein FtsI, peptidoglycan transpeptidase (Penicillin-binding protein 2) (FtsI) (PDB:6HZQ)	4.3e-151	PF00905.23	Penicillin binding protein transpeptidase domain	5.5e-80
	PMM_0042	138	0	1389	forward	yes	K03205	type IV secretion system protein VirD4 [EC:7.4.2.8]	3.5e-101	COG3505	Type IV secretory pathway, VirD4 component, TraG/TraD family ATPase (VirD4) (PDB:1GL6)	9.3e-151	PF02534.15	Type IV secretory system Conjugative DNA transfer	6.4e-61
	PMM_0042	138	1394	2516	forward	yes	K07344	type IV secretion system protein TrbL	8.3e-111	COG3846	Type IV secretory pathway, TrbL components (TrbL)	3.3e-98	PF04610.15	TrbL/VirB6 plasmid conjugal transfer protein	5.5e-55
	PMM_0042	139	0	192	forward	yes				COG1842	Phage shock protein A (PspA) (PDB:4WHE)	1.6e-08
	PMM_0042	139	188	1103	forward	no	K02040	phosphate transport system substrate-binding protein	6.1e-65	COG0226	ABC-type phosphate transport system, periplasmic component (PstS) (PDB:2Q9T)	4.1e-62	PF12849.8	PBP superfamily domain	1.5e-35
	PMM_0042	139	1105	2632	forward	no	K06381	stage II sporulation protein D	8.8e-92	COG2385	Peptidoglycan hydrolase (amidase) enhancer domain SpoIID (SpoIID)	2.6e-101	PF08486.11	Stage II sporulation protein	6.5e-25
	PMM_0042	139	2628	3159	forward	no	K03564	thioredoxin-dependent peroxiredoxin [EC:1.11.1.24]	1.9e-71	COG1225	Peroxiredoxin (Bcp) (PDB:5IPH)	4.6e-50	PF00578.22	AhpC/TSA family	8.8e-40
	PMM_0042	139	3155	3851	forward	yes	K07260	zinc D-Ala-D-Ala carboxypeptidase [EC:3.4.17.14]	1e-40	COG1876	LD-carboxypeptidase LdcB, LAS superfamily (LdcB) (PDB:4D0Y) (PUBMED:24909784)	2.7e-42	PF02557.18	D-alanyl-D-alanine carboxypeptidase	1.2e-36
	PMM_0042	140	2	1406	reverse	yes				COG3119	Arylsulfatase A or related enzyme, AlkP superfamily (AslA) (PDB:1E1Z)	2.3e-213	PF00884.24	Sulfatase	1.9e-53
	PMM_0042	140	1545	2190	reverse	no	K07126	uncharacterized protein	2.1e-39	COG0790	TPR repeat (TPR) (PDB:1KLX)	2.9e-06	PF08238.13	Sel1 repeat	1.2e-24
	PMM_0042	140	2263	2647	reverse	no				COG4566	DNA-binding response regulator, FixJ family, consists of REC and HTH domains (FixJ) (PDB:1YIO)	1.3e-17	PF00072.25	Response regulator receiver domain	3.6e-24
	PMM_0042	140	2694	3183	reverse	yes				COG4566	DNA-binding response regulator, FixJ family, consists of REC and HTH domains (FixJ) (PDB:1YIO)	4.3e-34	PF00196.20	Bacterial regulatory proteins, luxR family	1.8e-20
	PMM_0042	141	2	644	forward	yes							PF13508.8	Acetyltransferase (GNAT) domain	1.9e-11
	PMM_0042	141	738	2115	reverse	no				COG1376	Lipoprotein-anchoring transpeptidase ErfK/SrfK (ErfK) (PDB:4LZH)	4.4e-76	PF03734.15	L,D-transpeptidase catalytic domain	2.5e-21
	PMM_0042	141	2328	2949	reverse	no	K01496	phosphoribosyl-AMP cyclohydrolase [EC:3.5.4.19]	1.9e-60	COG0139!!!COG0140	Phosphoribosyl-AMP cyclohydrolase (HisI1) (PDB:1ZPS)!!!Phosphoribosyl-ATP pyrophosphohydrolase (HisI2) (PDB:6J22)	2.8e-78	PF01502.19	Phosphoribosyl-AMP cyclohydrolase	1.5e-35
	PMM_0042	141	2328	2949	reverse	no	K11755	phosphoribosyl-AMP cyclohydrolase / phosphoribosyl-ATP pyrophosphohydrolase [EC:3.5.4.19 3.6.1.31]	1.1e-88	COG0139!!!COG0140	Phosphoribosyl-AMP cyclohydrolase (HisI1) (PDB:1ZPS)!!!Phosphoribosyl-ATP pyrophosphohydrolase (HisI2) (PDB:6J22)	2.8e-78	PF01502.19	Phosphoribosyl-AMP cyclohydrolase	1.5e-35
	PMM_0042	141	3124	3622	reverse	no
	PMM_0042	141	3733	4153	reverse	no	K03559	biopolymer transport protein ExbD	3.2e-36	COG0848	Biopolymer transport protein ExbD (ExbD) (PDB:2JWK)	3.1e-41	PF02472.17	Biopolymer transport protein ExbD/TolR	3.2e-30
	PMM_0042	141	4169	4856	reverse	no	K03561	biopolymer transport protein ExbB	5.3e-46	COG0811	Biopolymer transport protein ExbB/TolQ (TolQ) (PDB:5SV0)	8.3e-68	PF01618.17	MotA/TolQ/ExbB proton channel family	1e-29
	PMM_0042	141	5095	6613	forward	no	K02303	uroporphyrin-III C-methyltransferase [EC:2.1.1.107]	6.9e-76	COG0007!!!COG1587	Uroporphyrinogen-III methylase (siroheme synthase) (CysG) (PDB:1PJQ)!!!Uroporphyrinogen-III synthase (HemD) (PDB:1JR2)	6.4e-129	PF02602.16	Uroporphyrinogen-III synthase HemD	5.6e-59
	PMM_0042	141	5095	6613	forward	no	K13542	uroporphyrinogen III methyltransferase / synthase [EC:2.1.1.107 4.2.1.75]	2.8e-170	COG0007!!!COG1587	Uroporphyrinogen-III methylase (siroheme synthase) (CysG) (PDB:1PJQ)!!!Uroporphyrinogen-III synthase (HemD) (PDB:1JR2)	6.4e-129	PF02602.16	Uroporphyrinogen-III synthase HemD	5.6e-59
	PMM_0042	141	5095	6613	forward	no	K01719	uroporphyrinogen-III synthase [EC:4.2.1.75]	1.1e-53	COG0007!!!COG1587	Uroporphyrinogen-III methylase (siroheme synthase) (CysG) (PDB:1PJQ)!!!Uroporphyrinogen-III synthase (HemD) (PDB:1JR2)	6.4e-129	PF02602.16	Uroporphyrinogen-III synthase HemD	5.6e-59
	PMM_0042	141	6737	7352	forward	no
	PMM_0042	141	7355	7454	forward	yes
	PMM_0042	142	2	1826	reverse	yes	K01873	valyl-tRNA synthetase [EC:6.1.1.9]	3.4e-295	COG0525	Valyl-tRNA synthetase (ValS) (PDB:1GAX)	4.3e-244	PF00133.23	tRNA synthetases class I (I, L, M and V)	1.5e-208
	PMM_0042	142	1944	2733	reverse	no	K11953	bicarbonate transport system ATP-binding protein [EC:3.6.3.-]	5.6e-149	COG1116	ABC-type nitrate/sulfonate/bicarbonate transport system, ATPase component (TauB)	2.3e-114	PF00005.28	ABC transporter	2e-30
	PMM_0042	142	1944	2733	reverse	no	K02049	NitT/TauT family transport system ATP-binding protein	3.2e-103	COG1116	ABC-type nitrate/sulfonate/bicarbonate transport system, ATPase component (TauB)	2.3e-114	PF00005.28	ABC transporter	2e-30
	PMM_0042	142	2761	3685	reverse	yes				COG0715!!!COG1116	ABC-type nitrate/sulfonate/bicarbonate transport system, periplasmic component (TauA) (PDB:2X26)!!!ABC-type nitrate/sulfonate/bicarbonate transport system, ATPase component (TauB)	4.5e-133	PF13379.7	NMT1-like family	6e-59
	PMM_0042	143	0	306	forward	yes				COG0265	Periplasmic serine protease, S1-C subfamily, contain C-terminal PDZ domain (DegQ) (PDB:2HGA) (PUBMED:29686141)	7.8e-26	PF13180.7	PDZ domain	2.8e-16
	PMM_0042	143	819	1377	reverse	no				COG4636	Endonuclease, Uma2 family (restriction endonuclease fold) (Uma2) (PDB:1WDJ) (PUBMED:17873039)	4.4e-75	PF05685.13	Putative restriction endonuclease	3e-35
	PMM_0042	143	1733	2348	reverse	no				COG2226	Ubiquinone/menaquinone biosynthesis C-methylase UbiE/MenG (UbiE) (PDB:4OBW)	2.6e-81	PF08241.13	Methyltransferase domain	1.9e-24
	PMM_0042	143	2414	3092	forward	no	K02501	imidazole glycerol-phosphate synthase subunit HisH [EC:4.3.2.10]	1.3e-85	COG0118	Imidazoleglycerol phosphate synthase glutamine amidotransferase subunit HisH (HisH) (PDB:1OX4)	3.6e-71	PF00117.29	Glutamine amidotransferase class-I	1.8e-19
	PMM_0042	143	3099	3609	reverse	no	K01726	gamma-carbonic anhydrase [EC:4.2.1.-]	1.2e-56	COG0663	Carbonic anhydrase or acetyltransferase, isoleucine patch superfamily (PaaY) (PDB:6IVE)	2.4e-40	PF00132.25	Bacterial transferase hexapeptide (six repeats)	1.3e-15
	PMM_0042	143	3765	4224	forward	no	K03711	Fur family transcriptional regulator, ferric uptake regulator	4.4e-50	COG0735	Fe2+ or Zn2+ uptake regulation protein Fur/Zur (Fur) (PDB:1MZB)	2.3e-61	PF01475.20	Ferric uptake regulator family	5.6e-42
	PMM_0042	143	4230	5802	reverse	no				COG1181	D-alanine-D-alanine ligase or related ATP-grasp enzyme (DdlA) (PDB:1E4E)	1.8e-78	PF18105.2	PGM1 C-terminal domain	9.1e-10
	PMM_0042	143	5892	6993	forward	no	K06917	tRNA 2-selenouridine synthase [EC:2.9.1.3]	1.4e-120	COG2603	tRNA 2-selenouridine synthase SelU, contains rhodanese domain (SelU)	3.1e-117	PF00581.21	Rhodanese-like domain	3.3e-12
	PMM_0042	143	7005	7833	forward	no				COG3217	N-hydroxylaminopurine reductase subunit YcbX, contains MOSC domain (YcbX) (PUBMED:18312271;20118259)	2.2e-86	PF03476.17	MOSC N-terminal beta barrel domain	2.4e-14
	PMM_0042	144	2	701	reverse	yes
	PMM_0042	144	706	1858	reverse	no				COG0523	Zinc metallochaperone YeiR/ZagA and related GTPases, G3E family (YejR) (PDB:1NIJ) (PUBMED:19822009;31132310)	9.6e-109	PF02492.20	CobW/HypB/UreG, nucleotide-binding domain	5.2e-57
	PMM_0042	144	1971	2151	forward	no							PF11688.9	Protein of unknown function (DUF3285)	3.5e-24
	PMM_0042	144	2156	2486	forward	no	K03113	translation initiation factor 1	2e-18	COG0023	Translation initiation factor 1 (eIF-1/SUI1) (SUI1) (PDB:1D1R)	7.4e-22	PF01253.23	Translation initiation factor SUI1	7.3e-17
	PMM_0042	144	2732	3224	forward	no	K07738	transcriptional repressor NrdR	5.3e-68	COG1327	Transcriptional regulator NrdR, contains Zn-ribbon and ATP-cone domains (NrdR)	1.2e-52	PF03477.17	ATP cone domain	1.6e-18
	PMM_0042	144	3281	4448	reverse	yes	K15633	2,3-bisphosphoglycerate-independent phosphoglycerate mutase [EC:5.4.2.12]	2.2e-164	COG0696	Phosphoglycerate mutase (BPG-independent), AlkP superfamily (GpmI) (PDB:1EJJ)	3.8e-145	PF01676.19	Metalloenzyme superfamily	1.1e-61
	PMM_0042	145	2	1505	reverse	yes	K04656	hydrogenase maturation protein HypF	3.3e-220	COG0068	Hydrogenase maturation factor HypF (carbamoyltransferase) (HypF) (PDB:3TSP)	8.6e-158	PF01300.19	Telomere recombination	3.2e-50
	PMM_0042	145	1792	2233	reverse	no				COG4639	Predicted kinase (PDB:4GP6)	3.5e-19	PF01724.17	Domain of unknown function DUF29	8.7e-53
	PMM_0042	145	2732	3716	forward	no				COG0667	Pyridoxal reductase PdxI or related oxidoreductase, aldo/keto reductase family (PdxI) (PDB:1LQA) (PUBMED:32253339)	7.3e-166	PF00248.22	Aldo/keto reductase family	1.2e-69
	PMM_0042	145	3730	3850	reverse	yes
	PMM_0042	146	2	584	forward	yes	K07053	3',5'-nucleoside bisphosphate phosphatase [EC:3.1.3.97]	5.5e-52	COG0613	5'-3' exoribonuclease TrpH/YciV (RNase AM), contains PHP domain (YciV) (PDB:3E0F) (PUBMED:25871919)	2.9e-53
	PMM_0042	146	605	1433	reverse	no	K02036	phosphate transport system ATP-binding protein [EC:7.3.2.1]	7.4e-126	COG1117	ABC-type phosphate transport system, ATPase component (PstB)	1.1e-111	PF00005.28	ABC transporter	3.2e-30
	PMM_0042	146	1444	2329	reverse	no	K02038	phosphate transport system permease protein	8.9e-98	COG0581	ABC-type phosphate transport system, permease component (PstA)	1.3e-86	PF00528.23	Binding-protein-dependent transport system inner membrane component	3.5e-22
	PMM_0042	146	2328	2670	reverse	yes				COG0573	ABC-type phosphate transport system, permease component (PstC)	5.6e-41	PF00528.23	Binding-protein-dependent transport system inner membrane component	2e-11
	PMM_0042	147	1	466	forward	yes				COG4671	Predicted glycosyl transferase	1.2e-54
	PMM_0042	147	474	840	forward	no				COG0662	Mannose-6-phosphate isomerase, cupin superfamily (ManC) (PDB:1IPJ)	1.2e-44	PF07883.12	Cupin domain	6.1e-14
	PMM_0042	147	1075	1960	reverse	no	K02294	beta-carotene hydroxylase [EC:1.14.13.-]	3.6e-74	COG3239	Fatty acid desaturase (DesA)	3.9e-70	PF00487.25	Fatty acid desaturase	4.5e-25
	PMM_0042	147	2012	3413	reverse	no	K01755	argininosuccinate lyase [EC:4.3.2.1]	3.6e-211	COG0165	Argininosuccinate lyase (ArgH) (PDB:1AOS)	1.9e-183	PF00206.21	Lyase	9.8e-73
	PMM_0042	147	4397	4592	reverse	yes	K07486	transposase	3.6e-16	COG3547	Transposase	7.4e-14
	PMM_0042	148	134	272	reverse	no
	PMM_0042	148	309	1473	reverse	no				COG2730	Aryl-phospho-beta-D-glucosidase BglC, GH1 family (BglC)	2.5e-11	PF00150.19	Cellulase (glycosyl hydrolase family 5)	1.4e-19
	PMM_0042	148	1561	2392	reverse	no				COG5758	RNA-binding protein Tab2, reqiured for psaB translation (Tab2)	1.5e-39	PF06485.12	RNA-binding protein Tab2/Atab2	1.4e-78
	PMM_0042	148	2400	2760	reverse	no				COG2146	Ferredoxin subunit of nitrite reductase or a ring-hydroxylating dioxygenase (NirD) (PDB:1FQT) (PUBMED:23844911)	6.5e-40	PF00355.27	Rieske [2Fe-2S] domain	9.9e-19
	PMM_0042	148	3074	5126	forward	no	K02355	elongation factor G	5.1e-187	COG0480	Translation elongation factor EF-G, a GTPase (FusA) (PDB:1DAR)	2.5e-293	PF03764.19	Elongation factor G, domain IV	7.6e-40
	PMM_0042	148	5323	6940	forward	no	K01524	exopolyphosphatase / guanosine-5'-triphosphate,3'-diphosphate pyrophosphatase [EC:3.6.1.11 3.6.1.40]	9.8e-112	COG0248	Exopolyphosphatase/pppGpp-phosphohydrolase (GppA) (PDB:1T6C)	2e-165	PF02541.17	Ppx/GppA phosphatase family	6.1e-79
	PMM_0042	148	7018	7627	reverse	no							PF11318.9	Protein of unknown function (DUF3120)	2.2e-73
	PMM_0042	148	7774	8476	forward	no				COG5786	Cyanobacterial/plant protein LPA3, possible role in PSII assembly, DUF1995 (PF09353) domain (LPA3) (PUBMED:28154118;20605914)	3.5e-37	PF09353.11	Domain of unknown function (DUF1995)	9.8e-29
	PMM_0042	148	8605	8815	forward	yes				COG1201	Lhr-like helicase (Lhr) (PDB:5V9X)	7e-26	PF00270.30	DEAD/DEAH box helicase	3.6e-11
	PMM_0042	149	0	975	forward	yes	K04656	hydrogenase maturation protein HypF	1.1e-100	COG0068	Hydrogenase maturation factor HypF (carbamoyltransferase) (HypF) (PDB:3TSP)	6.6e-111	PF17788.2	HypF Kae1-like domain	4.9e-15
	PMM_0042	149	979	1246	forward	no	K04653	hydrogenase expression/formation protein HypC	6.3e-29	COG0298	Hydrogenase maturation factor HybG, HypC/HupF family (HypC) (PDB:2OT2)	1.1e-20	PF01455.19	HupF/HypC family	1.5e-26
	PMM_0042	149	1275	1776	forward	no				COG5622	Protein required for attachment to host cells	1.6e-31	PF10116.10	Protein required for attachment to host cells	2.5e-31
	PMM_0042	149	1802	2258	forward	no				COG1881	Uncharacterized conserved protein, phosphatidylethanolamine-binding protein (PEBP) family (PEBP) (PDB:1A44)	3.1e-55	PF01161.21	Phosphatidylethanolamine-binding protein	1.5e-37
	PMM_0042	149	2365	2500	forward	no
	PMM_0042	149	2617	3478	forward	yes
	PMM_0042	150	1	112	forward	yes
	PMM_0042	150	56	1121	forward	no	K13444	formylglycine-generating enzyme [EC:1.8.3.7]	1.1e-87	COG1262	Formylglycine-generating enzyme, required for sulfatase activity, contains SUMF1/FGE domain (YfmG) (PDB:2AFT)	1.7e-123	PF03781.17	Sulfatase-modifying factor enzyme 1	6.8e-86
	PMM_0042	150	1229	2357	reverse	no				COG0436	Aspartate/methionine/tyrosine aminotransferase (AspB) (PDB:2O0R)	1.6e-132	PF00155.22	Aminotransferase class I and II	4.8e-56
	PMM_0042	150	2406	3033	forward	no				COG4243	Vitamin K epoxide reductase (VKOR) family protein, predicted involvement in disulfide bond formation (PDB:3KP9) (PUBMED:24576574)	1.5e-15	PF07884.15	Vitamin K epoxide reductase family	9e-27
	PMM_0042	150	3076	4399	forward	yes	K00027	malate dehydrogenase (oxaloacetate-decarboxylating) [EC:1.1.1.38]	1.2e-169	COG0281	Malic enzyme (SfcA) (PDB:1DO8)	3.1e-143	PF00390.20	Malic enzyme, N-terminal domain	2.7e-32
	PMM_0042	151	44	956	reverse	no				COG5464	Recombination-promoting DNA endonuclease RpnC/YadD (RpnC) (PUBMED:28096446)	3.3e-88	PF14261.7	Domain of unknown function (DUF4351)	2.1e-23
	PMM_0042	151	1509	1968	forward	no				COG0589	Nucleotide-binding universal stress protein, UspA family (UspA) (PDB:1JMV)	6.2e-19	PF00582.27	Universal stress protein family	2e-31
	PMM_0042	151	2424	2703	reverse	no	K06218	mRNA interferase RelE/StbE	3.1e-14
	PMM_0042	151	2686	2911	reverse	no
	PMM_0042	151	3105	4161	reverse	no				COG0560	Phosphoserine phosphatase (SerB) (PDB:3N28)	8.9e-162	PF12710.8	haloacid dehalogenase-like hydrolase	4.7e-17
	PMM_0042	151	4297	4951	reverse	no
	PMM_0042	152	0	1164	reverse	yes	K07154	serine/threonine-protein kinase HipA [EC:2.7.11.1]	3.7e-12	COG3550	Serine/threonine protein kinase HipA, toxin component of the HipAB toxin-antitoxin module (HipA) (PDB:2WIU)	4.1e-200
	PMM_0042	152	1452	1935	reverse	no	K05770	translocator protein	1.8e-39	COG3476	Tryptophan-rich sensory protein TspO/CrtK (mitochondrial benzodiazepine receptor homolog) (TspO) (PDB:2MGY)	2.5e-58	PF03073.16	TspO/MBR family	6.7e-38
	PMM_0042	152	2308	3229	forward	no				COG0583	DNA-binding transcriptional regulator, LysR family (LysR) (PDB:2FYI)	1.1e-118	PF03466.21	LysR substrate binding domain	4e-30
	PMM_0042	152	3164	3377	reverse	yes				COG5639	Uncharacterized conserved protein, DUF2274 domain	1.1e-15	PF10038.10	Protein of unknown function (DUF2274)	4.5e-19
	PMM_0042	153	47	3434	forward	no	K02096	phycobilisome core-membrane linker protein	0	COG5693	Phycobilisome linker protein ApcE (ApcE) (PDB:3OSJ;3OHW) (PUBMED:8905231)	0	PF00427.22	Phycobilisome Linker polypeptide	7.3e-182
	PMM_0042	153	3442	4771	forward	no				COG5693	Phycobilisome linker protein ApcE (ApcE) (PDB:3OSJ;3OHW) (PUBMED:8905231)	1.7e-56	PF00427.22	Phycobilisome Linker polypeptide	3.5e-87
	PMM_0042	153	4767	4917	forward	no
	PMM_0042	153	4935	5436	forward	no	K02092	allophycocyanin alpha subunit	6.3e-85	COG5684	Allophycocyanin alpha chain (ApcA) (PDB:2V8A)	6.1e-68	PF00502.20	Phycobilisome protein	3.2e-54
	PMM_0042	153	5462	5951	forward	no	K02093	allophycocyanin beta subunit	2.6e-81	COG5685	Allophycocyanin beta chain (ApcB) (PDB:3DBJ)	1.1e-66	PF00502.20	Phycobilisome protein	3.2e-61
	PMM_0042	153	6050	6233	forward	no							PF01383.22	CpcD/allophycocyanin linker domain	2.2e-10
	PMM_0042	153	6250	6535	forward	no				COG5686	Phycobilisome linker polypeptide (ApcC)	1.2e-17	PF01383.22	CpcD/allophycocyanin linker domain	1.7e-13
	PMM_0042	153	6784	8722	reverse	no	K03722	ATP-dependent DNA helicase DinG [EC:3.6.4.12]	4.5e-183	COG1199	Rad3-related DNA helicase DinG (DinG) (PDB:5H8W)	8e-209	PF13307.7	Helicase C-terminal domain	1.6e-31
	PMM_0042	153	9212	9698	forward	no				COG5684	Allophycocyanin alpha chain (ApcA) (PDB:2V8A)	7.7e-60	PF00502.20	Phycobilisome protein	2.2e-59
	PMM_0042	153	9758	10250	forward	no				COG5685	Allophycocyanin beta chain (ApcB) (PDB:3DBJ)	2.4e-45	PF00502.20	Phycobilisome protein	1.8e-56
	PMM_0042	154	59	3308	reverse	no	K11527	two-component system, sensor histidine kinase and response regulator [EC:2.7.13.3]	9.2e-215	COG0642!!!COG2198!!!COG2202!!!COG2203!!!COG3706	Signal transduction histidine kinase (BaeS) (PDB:1JOY)!!!HPt (histidine-containing phosphotransfer) domain (HPtr) (PDB:3IQT)!!!PAS domain (PAS) (PDB:2MWG)!!!GAF domain (GAF)!!!Two-component response regulator, PleD family, consists of two REC domains and a diguanylate cyclase (GGDEF) domain (PleD) (PDB:1W25)	5.9e-164	PF00072.25	Response regulator receiver domain	1.1e-48
	PMM_0042	154	3415	3718	reverse	no	K07724	Ner family transcriptional regulator	1.4e-34	COG3423	Predicted transcriptional regulator, lambda repressor-like DNA-binding domain (SfsB) (PDB:1NEQ)	7e-19	PF13693.7	Winged helix-turn-helix DNA-binding	1.4e-28
	PMM_0042	154	3811	4306	reverse	no				COG1100	GTPase SAR1 family domain (Gem1) (PDB:4C0J)	1.2e-52	PF00071.23	Ras family	1.3e-34
	PMM_0042	154	5027	7295	forward	no	K23269	phosphoribosylformylglycinamidine synthase subunit PurL [EC:6.3.5.3]	0	COG0046	Phosphoribosylformylglycinamidine (FGAM) synthase, synthetase domain (PurL1) (PDB:3VIU)	8.3e-298	PF00586.25	AIR synthase related protein, N-terminal domain	7.2e-54
	PMM_0042	154	7379	8846	forward	no	K00764	amidophosphoribosyltransferase [EC:2.4.2.14]	6.6e-213	COG0034	Glutamine phosphoribosylpyrophosphate amidotransferase (PurF) (PDB:1ECB)	4.1e-205	PF13522.7	Glutamine amidotransferase domain	7.4e-20
	PMM_0042	154	8918	9083	forward	yes
	PMM_0042	155	0	717	forward	yes				COG3637	Opacity protein LomR and related surface antigens (LomR) (PDB:1Q9F)	1.3e-74
	PMM_0042	155	764	1625	forward	no				COG1305	Transglutaminase-like enzyme, putative cysteine protease (YebA) (PDB:3ISR)	1e-118	PF08379.11	Bacterial transglutaminase-like N-terminal region	3.5e-21
	PMM_0042	155	2009	2168	forward	no				COG0286	Type I restriction-modification system, DNA methylase subunit (HsdM) (PDB:2AR0) (PUBMED:26872910)	6e-06
	PMM_0042	155	2213	3809	forward	no	K01046	triacylglycerol lipase [EC:3.1.1.3]	1.7e-26	COG1075	Triacylglycerol esterase/lipase EstA, alpha/beta hydrolase fold (EstA) (PDB:1I6W)	1.6e-90	PF07819.14	PGAP1-like protein	3.3e-07
	PMM_0042	155	3805	3979	reverse	no
	PMM_0042	155	4194	4395	forward	yes	K09803	uncharacterized protein	2.5e-16	COG2929	Uncharacterized conserved protein, DUF497 family (PDB:3U97)	1.8e-18	PF04365.14	Ribonuclease toxin, BrnT, of type II toxin-antitoxin system	1e-11
	PMM_0042	156	202	1390	forward	no	K03086	RNA polymerase primary sigma factor	2.6e-145	COG0568	DNA-directed RNA polymerase, sigma subunit (sigma70/sigma32) (RpoD) (PDB:1SIG)	2.3e-150	PF04539.17	Sigma-70 region 3	7.9e-27
	PMM_0042	156	1459	2320	forward	no	K06971	uncharacterized protein	6.4e-99	COG0434	Membrane biogenesis protein, BtpA/SgcQ family (BtpA)	1e-94	PF03437.16	BtpA family	5.8e-101
	PMM_0042	156	2362	3508	forward	no	K01775	alanine racemase [EC:5.1.1.1]	3.8e-140	COG0787	Alanine racemase (Alr) (PDB:1BD0)	1.9e-125	PF01168.21	Alanine racemase, N-terminal domain	1e-66
	PMM_0042	156	3523	3712	reverse	no
	PMM_0042	156	4018	4432	forward	no				COG4096	Type I site-specific restriction endonuclease, part of a restriction-modification system (HsdR) (PDB:3H1T) (PUBMED:21169490)	6e-45	PF04313.15	Type I restriction enzyme R protein N terminus (HSDR_N)	3.1e-11
	PMM_0042	157	2	3263	forward	yes				COG0110!!!COG0663!!!COG1020	Acetyltransferase, isoleucine patch superfamily (WbbJ)!!!Carbonic anhydrase or acetyltransferase, isoleucine patch superfamily (PaaY) (PDB:6IVE)!!!EntF, seryl-AMP synthase component of non-ribosomal peptide synthetase (EntF) (PDB:5ES5)	7.9e-15	PF00132.25	Bacterial transferase hexapeptide (six repeats)	4.9e-09
	PMM_0042	158	784	1756	forward	no							PF09150.11	Orange carotenoid protein, N-terminal	9.1e-63
	PMM_0042	158	1859	2594	reverse	no				COG2197!!!COG2203	DNA-binding response regulator, NarL/FixJ family, contains REC and HTH domains (CitB) (PDB:1A04)!!!GAF domain (GAF)	5e-18	PF00196.20	Bacterial regulatory proteins, luxR family	1.3e-17
	PMM_0042	158	2623	3166	reverse	no				COG1437	Adenylate cyclase class IV, CYTH domain (includes archaeal enzymes of unknown function) (CyaB) (PDB:1YEM)	4.8e-34	PF01928.22	CYTH domain	4.5e-10
	PMM_0042	158	3170	3608	reverse	no							PF14559.7	Tetratricopeptide repeat	2.1e-06
	PMM_0042	158	3649	4363	reverse	no	K09903	uridylate kinase [EC:2.7.4.22]	1.2e-126	COG0528	Uridylate kinase (PyrH) (PDB:2BND)	1e-97	PF00696.29	Amino acid kinase family	2.6e-30
	PMM_0042	158	4359	5187	reverse	no
	PMM_0042	158	5268	5667	reverse	no	K02114	F-type H+-transporting ATPase subunit epsilon	5.5e-44	COG0355	FoF1-type ATP synthase, epsilon subunit (AtpC) (PDB:3OAA) (PUBMED:29149348;30304218)	3.7e-28	PF02823.17	ATP synthase, Delta/Epsilon chain, beta-sandwich domain	7e-29
	PMM_0042	158	5768	6368	forward	no	K02428	XTP/dITP diphosphohydrolase [EC:3.6.1.66]	7.1e-66	COG0127	Inosine/xanthosine triphosphate pyrophosphatase, all-alpha NTP-PPase family (RdgB) (PDB:1B78)	2.7e-54	PF01725.17	Ham1 family	6.1e-58
	PMM_0042	158	6344	7538	reverse	no	K11720	lipopolysaccharide export system permease protein	5.2e-84	COG0795	Lipopolysaccharide export LptBFGC system, permease protein LptF (LptF) (PDB:6S8H)	1.3e-97	PF03739.15	Lipopolysaccharide export system permease LptF/LptG	6.3e-93
	PMM_0042	158	6344	7538	reverse	no	K07091	lipopolysaccharide export system permease protein	6.8e-65	COG0795	Lipopolysaccharide export LptBFGC system, permease protein LptF (LptF) (PDB:6S8H)	1.3e-97	PF03739.15	Lipopolysaccharide export system permease LptF/LptG	6.3e-93
	PMM_0042	158	7534	8272	reverse	no	K06861	lipopolysaccharide export system ATP-binding protein [EC:3.6.3.-]	2e-127	COG1137	ABC-type lipopolysaccharide export system, ATPase component (LptB) (PDB:5L75) (PUBMED:12029038)	4.7e-85	PF00005.28	ABC transporter	4e-33
	PMM_0042	158	7534	8272	reverse	no	K10822	nonpolar-amino-acid-transporting ATPase [EC:7.4.2.2]	9.5e-57	COG1137	ABC-type lipopolysaccharide export system, ATPase component (LptB) (PDB:5L75) (PUBMED:12029038)	4.7e-85	PF00005.28	ABC transporter	4e-33
	PMM_0042	158	8261	8684	reverse	no	K09774	lipopolysaccharide export system protein LptA	2.6e-22	COG1934	Lipopolysaccharide export system protein LptA (LptA) (PDB:2R19)	1e-20	PF03968.15	LptA/(LptD N-terminal domain) LPS transport protein	3.6e-11
	PMM_0042	158	8974	9364	forward	no	K03676	glutaredoxin 3	6.4e-28	COG0695	Glutaredoxin (GrxC) (PDB:1AAZ)	1.8e-30	PF00462.25	Glutaredoxin	1.2e-21
	PMM_0042	158	9363	10299	forward	no	K01920	glutathione synthase [EC:6.3.2.3]	2e-111	COG0189	Glutathione synthase, LysX or RimK-type ligase, ATP-grasp superfamily (LysX) (PDB:1GLV)	1.3e-87	PF02955.17	Prokaryotic glutathione synthetase, ATP-grasp domain	2.9e-69
	PMM_0042	158	10381	10900	forward	no				COG5512	Predicted nucleic acid-binding protein, contains Zn-ribbon domain (includes truncated derivatives)	2.1e-15	PF05258.13	Dna[CI] antecedent, DciA	2.2e-22
	PMM_0042	158	10896	12360	forward	no	K07052	uncharacterized protein	2.3e-28	COG1266	Membrane protease YdiL, CAAX protease family (YdiL)	3.2e-61	PF02517.17	CPBP intramembrane metalloprotease	1.1e-20
	PMM_0042	158	12362	12896	reverse	no	K04047	starvation-inducible DNA-binding protein	1.9e-26	COG0783	DNA-binding ferritin-like protein (oxidative damage protectant) (Dps) (PDB:1DPS)	2.2e-76	PF00210.25	Ferritin-like domain	8.5e-24
	PMM_0042	158	13165	13414	forward	no
	PMM_0042	158	13415	13958	forward	no				COG3411	2Fe-2S ferredoxin (PDB:1M2D) (PUBMED:24421039)	3.5e-37	PF01257.20	Thioredoxin-like [2Fe-2S] ferredoxin	4.6e-11
	PMM_0042	158	14024	14462	reverse	no	K06934	uncharacterized protein	4.2e-51	COG1661	Predicted DNA-binding protein with PD1-like DNA-binding motif, PPC/DUF296 domain (AF0104) (PDB:2DT4)	1e-39	PF03479.16	Plants and Prokaryotes Conserved (PCC) domain	5.2e-31
	PMM_0042	158	14530	14824	reverse	yes							PF02899.18	Phage integrase, N-terminal SAM-like domain	4.4e-14
	PMM_0042	159	1	1033	forward	yes				COG0568	DNA-directed RNA polymerase, sigma subunit (sigma70/sigma32) (RpoD) (PDB:1SIG)	1.8e-127	PF04539.17	Sigma-70 region 3	6.8e-29
	PMM_0042	159	1051	2731	forward	yes	K15738	ABC transport system ATP-binding/permease protein	8.1e-224	COG0488	ATPase components of ABC transporters with duplicated ATPase domains (Uup) (PDB:5ZXD)	3e-252	PF00005.28	ABC transporter	5.6e-53
	PMM_0042	160	0	2922	forward	yes				COG4995	Uncharacterized conserved protein, contains CHAT domain (PUBMED:11835511)	6.3e-298	PF12770.8	CHAT domain	1.4e-62
	PMM_0042	160	3320	4148	forward	no							PF06051.13	Domain of Unknown Function (DUF928)	3.8e-53
	PMM_0042	160	4074	6870	reverse	no				COG4252	Extracytoplasmic sensor domain CHASE2 (specificity unknown) (CHASE2)	0	PF05226.12	CHASE2 domain	1.1e-59
	PMM_0042	160	7193	7811	reverse	no	K07313	serine/threonine protein phosphatase 1 [EC:3.1.3.16]	1.1e-43	COG1408	Predicted phosphohydrolase, MPP superfamily (YaeI)	1.1e-21	PF00149.29	Calcineurin-like phosphoesterase	1.1e-09
	PMM_0042	160	7939	8395	reverse	no	K06006	periplasmic protein CpxP/Spy	6.9e-23	COG3678	Periplasmic chaperone Spy, Spy/CpxP family (CpxP) (PDB:3ITF)	4.6e-06	PF07813.13	LTXXQ motif family protein	5e-12
	PMM_0042	161	277	1036	forward	no				COG0455	MinD-like ATPase FlhG/YlxH, activator of the FlhF-type GTPase (FlhG) (PDB:1G3Q)	3.8e-122	PF10609.10	NUBPL iron-transfer P-loop NTPase	7e-17
	PMM_0042	161	1041	2070	forward	no	K01425	glutaminase [EC:3.5.1.2]	4.8e-154	COG2066	Glutaminase (GlsA) (PDB:1MKI)	2.7e-179	PF04960.16	Glutaminase	1.4e-125
	PMM_0042	161	2383	2809	forward	no
	PMM_0042	161	2941	5278	forward	no	K24411	oxazoline/thiazoline synthase [EC:6.2.2.2 6.2.2.3]	3.6e-302	COG1944	Ribosomal protein S12 methylthiotransferase accessory factor YcaO (YcaO) (PDB:4BS9)	3.7e-285	PF02624.17	YcaO cyclodehydratase, ATP-ad Mg2+-binding	2.6e-99
	PMM_0042	161	2941	5278	forward	no	K09136	ribosomal protein S12 methylthiotransferase accessory factor	1.7e-80	COG1944	Ribosomal protein S12 methylthiotransferase accessory factor YcaO (YcaO) (PDB:4BS9)	3.7e-285	PF02624.17	YcaO cyclodehydratase, ATP-ad Mg2+-binding	2.6e-99
	PMM_0042	161	5308	6409	forward	no				COG2159	5-carboxyvanillate decarboxylase LigW (lignin degradation), amidohydro domain (LigW) (PDB:2DVT) (PUBMED:26714575)	1.7e-147	PF04909.15	Amidohydrolase	3.4e-31
	PMM_0042	161	6439	11833	forward	no				COG0515!!!COG0642!!!COG0784!!!COG2202!!!COG2203!!!COG3899	Serine/threonine protein kinase (SPS1) (PDB:6G4J)!!!Signal transduction histidine kinase (BaeS) (PDB:1JOY)!!!CheY-like REC (receiver) domain, includes chemotaxis protein CheY and sporulation regulator Spo0F (CheY) (PDB:6QRJ)!!!PAS domain (PAS) (PDB:2MWG)!!!GAF domain (GAF)!!!Predicted ATPase	0	PF13191.7	AAA ATPase domain	1.4e-49
	PMM_0042	161	11994	12414	reverse	no				COG1487	Ribonuclease/mRNA interferase VapC, contains PIN domain (VapC) (PDB:3TND)	1.1e-43	PF01850.22	PIN domain	5.1e-09
	PMM_0042	161	12410	12488	reverse	yes
	PMM_0042	162	1	448	forward	yes	K00684	leucyl/phenylalanyl-tRNA---protein transferase [EC:2.3.2.6]	2.7e-59	COG2360	Leu/Phe-tRNA-protein transferase (Aat) (PDB:2CXA)	2.8e-40	PF03588.15	Leucyl/phenylalanyl-tRNA protein transferase	8.6e-47
	PMM_0042	162	656	1376	forward	no	K21480	heme oxygenase (biliverdin-producing, ferredoxin) [EC:1.14.15.20]	1.4e-76	COG5398	Heme oxygenase (PDB:1DVE)	1.1e-83	PF01126.21	Heme oxygenase	5.9e-81
	PMM_0042	162	1383	1737	reverse	no
	PMM_0042	162	2084	2783	forward	no	K05896	segregation and condensation protein A	4e-28	COG1354	Chromatin segregation and condensation protein Rec8/ScpA/Scc1, kleisin family (ScpA) (PDB:3W6J)	2.9e-44	PF02616.15	Segregation and condensation protein ScpA	5.2e-21
	PMM_0042	162	2801	3674	forward	no	K01785	aldose 1-epimerase [EC:5.1.3.3]	1.6e-18	COG2017	Galactose mutarotase or related enzyme (GalM) (PDB:1LUR)	1.7e-73	PF01263.21	Aldose 1-epimerase	1.7e-24
	PMM_0042	162	2801	3674	forward	no	K01792	glucose-6-phosphate 1-epimerase [EC:5.1.3.15]	9.1e-32	COG2017	Galactose mutarotase or related enzyme (GalM) (PDB:1LUR)	1.7e-73	PF01263.21	Aldose 1-epimerase	1.7e-24
	PMM_0042	162	3750	4770	forward	no	K13522	bifunctional NMN adenylyltransferase/nudix hydrolase [EC:2.7.7.1 3.6.1.-]	1.4e-135	COG1051!!!COG1056	ADP-ribose pyrophosphatase YjhB, NUDIX family (YjhB) (PDB:3GZ5)!!!Nicotinamide mononucleotide adenylyltransferase (NadR) (PDB:1LW7)	1e-138	PF00293.29	NUDIX domain	1.5e-16
	PMM_0042	162	4928	5441	reverse	yes
	PMM_0042	163	2	320	forward	yes				COG0687	Spermidine/putrescine-binding periplasmic protein (PotD) (PDB:1POT)	1.4e-09	PF13343.7	Bacterial extracellular solute-binding protein	2.6e-06
	PMM_0042	163	426	1050	reverse	no	K09951	CRISPR-associated protein Cas2	1.1e-13	COG2176	DNA polymerase III, alpha subunit (gram-positive type) (PolC)	4.7e-17	PF00929.25	Exonuclease	2.6e-18
	PMM_0042	163	426	1050	reverse	no	K02342	DNA polymerase III subunit epsilon [EC:2.7.7.7]	1.6e-31	COG2176	DNA polymerase III, alpha subunit (gram-positive type) (PolC)	4.7e-17	PF00929.25	Exonuclease	2.6e-18
	PMM_0042	163	1064	4082	reverse	no	K03070	preprotein translocase subunit SecA [EC:7.4.2.8]	0	COG0653	Preprotein translocase subunit SecA (ATPase, RNA helicase) (SecA) (PDB:2FSF)	0	PF07517.15	SecA DEAD-like domain	2.4e-129
	PMM_0042	163	4075	4348	reverse	no				COG0364	Glucose-6-phosphate 1-dehydrogenase (Zwf) (PDB:5B7W) (PUBMED:18950999)	9.1e-10	PF00479.23	Glucose-6-phosphate dehydrogenase, NAD binding domain	1.9e-10
	PMM_0042	163	4446	5082	reverse	yes				COG1028	NAD(P)-dependent dehydrogenase, short-chain alcohol dehydrogenase family (FabG) (PDB:6L1H)	1.2e-81	PF00106.26	short chain dehydrogenase	2.2e-30
	PMM_0042	164	0	201	reverse	yes	K19092	toxin ParE1/3/4	2.2e-15	COG3668	Plasmid stabilization system protein ParE (ParE) (PDB:3KXE)	2.7e-19	PF05016.16	ParE toxin of type II toxin-antitoxin system, parDE	4.5e-12
	PMM_0042	164	197	665	reverse	no	K07746	antitoxin ParD1/3/4	8.3e-15	COG3609	Transcriptional regulator, contains Arc/MetJ-type RHH (ribbon-helix-helix) DNA-binding domain (ParD) (PDB:3KXE)	5.9e-25	PF03693.15	Bacterial antitoxin of ParD toxin-antitoxin type II system and RHH	1e-07
	PMM_0042	164	849	1422	forward	no				COG4636	Endonuclease, Uma2 family (restriction endonuclease fold) (Uma2) (PDB:1WDJ) (PUBMED:17873039)	9.7e-70	PF05685.13	Putative restriction endonuclease	2.8e-46
	PMM_0042	164	1691	4355	forward	no	K01872	alanyl-tRNA synthetase [EC:6.1.1.7]	0	COG0013	Alanyl-tRNA synthetase (AlaS) (PDB:2ZZE)	1.9999999999999e-311	PF01411.20	tRNA synthetases class II (A)	1.5e-201
	PMM_0042	164	4545	4683	reverse	yes
	PMM_0042	165	14	650	reverse	no
	PMM_0042	165	744	1065	reverse	no							PF10674.10	Protein of unknown function (DUF2488)	5.4e-39
	PMM_0042	165	1102	2266	reverse	no				COG0516!!!COG1304	IMP dehydrogenase/GMP reductase (GuaB) (PDB:1B3O)!!!FMN-dependent dehydrogenase, includes L-lactate dehydrogenase and type II isopentenyl diphosphate isomerase (LldD) (PDB:6AI7)	3.1e-171	PF00478.26	IMP dehydrogenase / GMP reductase domain	1.2e-50
	PMM_0042	165	2405	3923	forward	no
	PMM_0042	165	4107	4677	forward	no				COG2109	ATP:corrinoid adenosyltransferase (BtuR) (PDB:4HUT)	6.9e-52	PF02572.16	ATP:corrinoid adenosyltransferase BtuR/CobO/CobP	9.6e-30
	PMM_0042	165	4761	4851	reverse	no
	PMM_0042	166	2	119	reverse	yes				COG5534	Plasmid replication initiator protein (RepA)	2.1e-11
	PMM_0042	166	128	413	reverse	no	K07733	prophage regulatory protein	2.2e-07	COG3311	DNA-binding transcriptional regulator AlpA (AlpA)	1.3e-35
	PMM_0042	166	558	1179	reverse	no				COG5419	Uncharacterized conserved protein, DUF2285 domain	9.2e-66	PF10074.10	Uncharacterized conserved protein (DUF2285)	1.3e-31
	PMM_0042	166	1126	1315	reverse	no
	PMM_0042	166	1511	1781	reverse	no							PF10074.10	Uncharacterized conserved protein (DUF2285)	1.9e-09
	PMM_0042	166	1923	2181	forward	no				COG1396	Transcriptional regulator, contains XRE-family HTH domain (HipB) (PDB:1ADR)	6.3e-29	PF01381.23	Helix-turn-helix	6.6e-14
	PMM_0042	166	2242	2566	reverse	no				COG5489	Uncharacterized conserved protein, DUF736 family	3e-52	PF05284.13	Protein of unknown function (DUF736)	3.5e-35
	PMM_0042	166	3112	3274	reverse	yes
	PMM_0042	167	2	332	reverse	yes				COG2203!!!COG5001	GAF domain (GAF)!!!Cyclic di-GMP metabolism protein, combines GGDEF and EAL domains with a 6TM membrane domain	7.2e-17
	PMM_0042	167	413	1331	reverse	no	K00604	methionyl-tRNA formyltransferase [EC:2.1.2.9]	9.8e-96	COG0223	Methionyl-tRNA formyltransferase (Fmt) (PDB:1FMT)	1.3e-92	PF00551.20	Formyl transferase	2.9e-38
	PMM_0042	167	1454	2729	reverse	no	K02492	glutamyl-tRNA reductase [EC:1.2.1.70]	9.7e-150	COG0373	Glutamyl-tRNA reductase (HemA) (PDB:2XOE)	3.4e-139	PF05201.16	Glutamyl-tRNAGlu reductase, N-terminal domain	5.2e-49
	PMM_0042	167	2931	3258	reverse	no
	PMM_0042	167	3370	3571	forward	no
	PMM_0042	167	3585	4227	reverse	no	K02242	competence protein ComFC	2.1e-36	COG1040	DNA utilization protein ComFC/GntX, contains phosphoribosyltransferase domain (ComFC) (PUBMED:28618091)	7.9e-36
	PMM_0042	167	4271	4634	reverse	no				COG1848	VapC family ribonuclease, toxin component of the VapBC toxin-antitoxin module, contains PIN domain (VapC) (PUBMED:30169502)	1.9e-39
	PMM_0042	167	4717	5026	reverse	no
	PMM_0042	167	5346	6018	reverse	no				COG0204	1-acyl-sn-glycerol-3-phosphate acyltransferase (PlsC) (PDB:1IUQ)	1.1e-40	PF01553.22	Acyltransferase	6.8e-21
	PMM_0042	167	6290	6578	reverse	no				COG3793	Tellurite resistance protein TerB (TerB) (PDB:2JXU) (PUBMED:23044854;26778143)	2.1e-28	PF06967.12	Mo-dependent nitrogenase C-terminus	9.2e-40
	PMM_0042	167	6744	6981	reverse	no
	PMM_0042	167	7264	8731	reverse	no							PF01569.22	PAP2 superfamily	5e-08
	PMM_0042	168	0	99	forward	yes
	PMM_0042	168	140	308	forward	no
	PMM_0042	168	342	1701	reverse	no				COG1625	Fe-S oxidoreductase, related to NifB/MoaA family (NifB)	2e-166	PF04459.13	Protein of unknown function (DUF512)	6.5e-65
	PMM_0042	168	1739	2174	reverse	no				COG0432	Thiamin phosphate synthase YjbQ, UPF0047 family (YjbQ) (PDB:1VE0)	4.6e-48	PF01894.18	Uncharacterised protein family UPF0047	8.5e-42
	PMM_0042	168	2253	3273	forward	no	K00845	glucokinase [EC:2.7.1.2]	1.6e-89	COG1940	Sugar kinase of the NBD/HSP70 family, may contain an N-terminal HTH domain (NagC) (PDB:1WOQ)	3.6e-91	PF00480.21	ROK family	8.6e-64
	PMM_0042	168	3317	3431	reverse	no
	PMM_0042	168	3459	4713	forward	no				COG0845	Multidrug efflux pump subunit AcrA (membrane-fusion protein) (AcrA) (PDB:1T5E)	5.2e-92	PF16576.6	Barrel-sandwich domain of CusB or HlyD membrane-fusion	8.2e-18
	PMM_0042	168	4651	7972	forward	no	K03296	hydrophobic/amphiphilic exporter-1 (mainly G- bacteria), HAE1 family	0	COG0841	Multidrug efflux pump subunit AcrB (AcrB) (PDB:1IWG)	0	PF00873.20	AcrB/AcrD/AcrF family	0
	PMM_0042	168	4651	7972	forward	no	K18138	multidrug efflux pump	0	COG0841	Multidrug efflux pump subunit AcrB (AcrB) (PDB:1IWG)	0	PF00873.20	AcrB/AcrD/AcrF family	0
	PMM_0042	168	8069	8414	reverse	no							PF08869.12	XisI protein	8.3e-46
	PMM_0042	168	8401	8815	reverse	no							PF08814.11	XisH protein	5.1e-57
	PMM_0042	168	9192	9807	forward	yes				COG2114!!!COG3850	Adenylate cyclase, class 3 (AcyC) (PDB:1AB8)!!!Signal transduction histidine kinase NarQ, nitrate/nitrite-specific (NarQ)	3e-32
	PMM_0042	169	0	177	forward	yes	K09780	uncharacterized protein	1.2e-13	COG2350	YciI superfamily enzyme, includes 5-CHQ dehydrochlorinase, contains active-site pHis (YciI) (PDB:1MWQ) (PUBMED:15779043;23955343)	6.3e-20	PF03795.15	YCII-related domain	1.8e-11
	PMM_0042	169	173	1547	reverse	no	K02224	cobyrinic acid a,c-diamide synthase [EC:6.3.5.9 6.3.5.11]	5.3e-180	COG1797	Cobyrinic acid a,c-diamide synthase (CobB)	1.5e-132	PF07685.15	CobB/CobQ-like glutamine amidotransferase domain	9.5e-42
	PMM_0042	169	1546	2056	reverse	no
	PMM_0042	169	2042	2780	reverse	no	K01591	orotidine-5'-phosphate decarboxylase [EC:4.1.1.23]	1.8e-70	COG0284	Orotidine-5'-phosphate decarboxylase (PyrF) (PDB:1DBT)	1.7e-63	PF00215.25	Orotidine 5'-phosphate decarboxylase / HUMPS family	2.9e-40
	PMM_0042	169	3014	3515	forward	no
	PMM_0042	169	3549	3876	reverse	no				COG3411	2Fe-2S ferredoxin (PDB:1M2D) (PUBMED:24421039)	2.2e-26	PF01257.20	Thioredoxin-like [2Fe-2S] ferredoxin	6.8e-07
	PMM_0042	169	3977	4265	forward	no
	PMM_0042	169	4447	4753	forward	no
	PMM_0042	169	4847	5324	forward	no
	PMM_0042	169	5333	6485	reverse	no				COG1502	Phosphatidylserine/phosphatidylglycerophosphate/cardiolipin synthase (Cls) (PDB:1BYR)	1.5e-40	PF13091.7	PLD-like domain	1e-45
	PMM_0042	169	6550	6967	reverse	no							PF00413.25	Matrixin	5.8e-07
	PMM_0042	169	7086	8748	forward	no	K03665	GTPase	9.8e-165	COG2262	50S ribosomal subunit-associated GTPase HflX (HflX) (PDB:2QTF) (PUBMED:22905870)	1.3e-183	PF13167.7	GTP-binding GTPase N-terminal	5.5e-33
	PMM_0042	169	8775	9081	forward	no							PF11998.9	Low psii accumulation1 / Rep27	8.8e-15
	PMM_0042	169	9370	9592	reverse	no				COG5761	Cyanobacterial/chloroplast protein CP12, regulates Calvin cycle by forming a complex with GAPDH and phosphoribulokinase (Cp12) (PDB:2LJ9) (PUBMED:24523724;31570616)	8.1e-17	PF02672.16	CP12 domain	1.2e-27
	PMM_0042	169	9670	10747	reverse	no	K02851	UDP-GlcNAc:undecaprenyl-phosphate/decaprenyl-phosphate GlcNAc-1-phosphate transferase [EC:2.7.8.33 2.7.8.35]	6e-110	COG0472	UDP-N-acetylmuramyl pentapeptide phosphotransferase/UDP-N-acetylglucosamine-1-phosphate transferase (Rfe) (PDB:4J72)	7.6e-100	PF00953.22	Glycosyl transferase family 4	1.6e-39
	PMM_0042	169	10753	12031	reverse	no	K00600	glycine hydroxymethyltransferase [EC:2.1.2.1]	4.3e-209	COG0112	Glycine/serine hydroxymethyltransferase (GlyA) (PDB:1BJ4)	1.5e-187	PF00464.20	Serine hydroxymethyltransferase	3.1e-174
	PMM_0042	169	12155	13283	forward	no	K05572	NAD(P)H-quinone oxidoreductase subunit 1 [EC:7.1.1.2]	3.4e-178	COG1005	NADH:ubiquinone oxidoreductase subunit 1 (chain H) (NuoH) (PDB:6HUM)	4.6e-148	PF00146.22	NADH dehydrogenase	4.9e-115
	PMM_0042	169	12155	13283	forward	no	K00337	NADH-quinone oxidoreductase subunit H [EC:7.1.1.2]	2.9e-132	COG1005	NADH:ubiquinone oxidoreductase subunit 1 (chain H) (NuoH) (PDB:6HUM)	4.6e-148	PF00146.22	NADH dehydrogenase	4.9e-115
	PMM_0042	169	13378	14521	forward	no	K06048	glutamate---cysteine ligase / carboxylate-amine ligase [EC:6.3.2.2 6.3.-.-]	2.7e-36	COG2170	Gamma-glutamyl:cysteine ligase YbdK, ATP-grasp superfamily (YbdK) (PDB:1R8G) (PUBMED:15211520)	1.8e-123	PF04107.14	Glutamate-cysteine ligase family 2(GCS2)	2.7e-52
	PMM_0042	169	14611	14857	forward	no				COG5674	NAD(P)H dehydrogenase cyanobacteria/chloroplast subunit O (NdhO) (PDB:6HUM) (PUBMED:15910282)	9e-17	PF11910.9	Cyanobacterial and plant NDH-1 subunit O	2e-21
	PMM_0042	169	14933	16025	forward	no	K01733	threonine synthase [EC:4.2.3.1]	4.5e-126	COG0498	Threonine synthase (ThrC) (PDB:1VB3)	9e-149	PF00291.26	Pyridoxal-phosphate dependent enzyme	5.3e-81
	PMM_0042	169	16095	17058	forward	no	K01772	protoporphyrin/coproporphyrin ferrochelatase [EC:4.99.1.1 4.99.1.9]	1.4e-133	COG0276	Protoheme ferro-lyase (ferrochelatase) (HemH) (PDB:1AK1)	5.2e-132	PF00762.20	Ferrochelatase	2.6e-113
	PMM_0042	169	17142	17238	forward	yes
	PMM_0042	170	2	140	reverse	yes				COG5639	Uncharacterized conserved protein, DUF2274 domain	1.2e-10	PF10038.10	Protein of unknown function (DUF2274)	1.7e-18
	PMM_0042	170	150	1320	reverse	no	K20533	type IV secretion system protein TrbI	2.6e-152	COG2948	Type IV secretory pathway, VirB10 component (VirB10) (PDB:2BHV)	5.6e-165	PF03743.15	Bacterial conjugation TrbI-like protein	5.7e-65
	PMM_0042	170	1316	2306	reverse	no	K20532	type IV secretion system protein TrbG	8.4e-128	COG3504	Type IV secretory pathway, VirB9 components (VirB9)	4.9e-154	PF03524.16	Conjugal transfer protein	4.8e-66
	PMM_0042	170	2305	2986	reverse	no	K20531	type IV secretion system protein TrbF	3.6e-110	COG3701	Type IV secretory pathway, TrbF component (TrbF)	1e-110	PF04335.14	VirB8 protein	3.5e-66
	PMM_0042	170	2989	3097	reverse	yes
	PMM_0042	171	1	796	reverse	yes				COG0572	Uridine kinase (Udk) (PDB:5B3F)	1.1e-26	PF05208.14	ALG3 protein	7.1e-07
	PMM_0042	171	792	1398	reverse	no
	PMM_0042	171	1394	2093	reverse	no				COG0463	Glycosyltransferase involved in cell wall bisynthesis (WcaA) (PDB:5MLZ)	8.5e-76	PF00535.27	Glycosyl transferase family 2	2.9e-26
	PMM_0042	171	2089	2482	reverse	no				COG2246	Putative flippase GtrA (transmembrane translocase of bactoprenol-linked glucose) (GtrA) (PDB:5MLZ) (PUBMED:24710389)	1.1e-16	PF04138.15	GtrA-like protein	8.8e-19
	PMM_0042	171	2498	4220	reverse	no				COG1208	NDP-sugar pyrophosphorylase, includes eIF-2Bgamma, eIF-2Bepsilon, and LPS biosynthesis protein s (GCD1) (PDB:6JQ8)	5.9e-187	PF12804.8	MobA-like NTP transferase domain	6.9e-12
	PMM_0042	171	4938	6447	forward	no				COG0318	O-succinylbenzoic acid-CoA ligase MenE or related acyl-CoA synthetase (AMP-forming) (MenE/FadK) (PDB:5EY9) (PUBMED:25151136;27455459)	1.2e-167	PF00501.29	AMP-binding enzyme	2.7e-111
	PMM_0042	171	6461	7016	forward	no							PF14136.7	Domain of unknown function (DUF4303)	1.1e-22
	PMM_0042	171	7012	7429	reverse	yes
	PMM_0042	172	0	2790	forward	yes	K01191	alpha-mannosidase [EC:3.2.1.24]	5.3e-260	COG0383	Alpha-mannosidase (MngB) (PDB:5KBP) (PUBMED:14645248)	1.3e-276	PF01074.23	Glycosyl hydrolases family 38 N-terminal domain	2e-78
	PMM_0042	172	2749	3877	forward	yes				COG1649	Uncharacterized lipoprotein YddW, UPF0748 family (YddW) (PDB:5OQ2)	1.5e-21
	PMM_0042	173	0	354	forward	yes
	PMM_0042	173	384	2415	forward	no				COG1450	Type II secretory pathway component GspD/PulD (secretin) (PulD) (PDB:5TCQ)	2.3e-81	PF00263.22	Bacterial type II and III secretion system protein	5.1e-37
	PMM_0042	173	2516	3614	forward	no	K00145	N-acetyl-gamma-glutamyl-phosphate reductase [EC:1.2.1.38]	1.9e-142	COG0002	N-acetyl-gamma-glutamylphosphate reductase (ArgC) (PDB:3DR3)	4.2e-138	PF01118.25	Semialdehyde dehydrogenase, NAD binding domain	2.2e-34
	PMM_0042	173	3721	5011	forward	no
	PMM_0042	173	5057	6515	forward	no
	PMM_0042	173	6556	8389	reverse	yes	K04043	molecular chaperone DnaK	5.2e-255	COG0443	Molecular chaperone DnaK (HSP70) (DnaK) (PDB:3I33)	1.3e-232	PF00012.21	Hsp70 protein	1.8e-251
	PMM_0042	174	0	171	reverse	yes
	PMM_0042	174	302	1706	reverse	no	K01703	3-isopropylmalate/(R)-2-methylmalate dehydratase large subunit [EC:4.2.1.33 4.2.1.35]	2.9e-178	COG0065	Homoaconitase/3-isopropylmalate dehydratase large subunit (LeuC) (PDB:4KP1)	2.1e-238	PF00330.21	Aconitase family (aconitate hydratase)	5.5e-150
	PMM_0042	174	1926	2799	forward	no	K02493	release factor glutamine methyltransferase [EC:2.1.1.297]	7.1e-90	COG2890	Methylase of polypeptide chain release factors (HemK) (PDB:1NV8)	2.1e-71	PF05175.15	Methyltransferase small domain	4.8e-17
	PMM_0042	174	2813	3539	forward	no	K03685	ribonuclease III [EC:3.1.26.3]	1.2e-58	COG0571	dsRNA-specific ribonuclease (Rnc) (PDB:1DI2)	4e-60	PF14622.7	Ribonuclease-III-like	2.2e-25
	PMM_0042	174	3578	3866	reverse	no				COG3793	Tellurite resistance protein TerB (TerB) (PDB:2JXU) (PUBMED:23044854;26778143)	9.2e-29	PF06967.12	Mo-dependent nitrogenase C-terminus	1.4e-39
	PMM_0042	174	4582	4804	reverse	no							PF01724.17	Domain of unknown function DUF29	2.2e-12
	PMM_0042	174	4800	5250	reverse	no							PF01724.17	Domain of unknown function DUF29	2.4e-37
	PMM_0042	174	5417	6431	reverse	no
	PMM_0042	174	6638	7844	reverse	no	K03527	4-hydroxy-3-methylbut-2-en-1-yl diphosphate reductase [EC:1.17.7.4]	4.6e-101	COG0761	4-Hydroxy-3-methylbut-2-enyl diphosphate reductase IspH (IspH) (PDB:3DNF)	6e-146	PF02401.19	LytB protein	1.5e-80
	PMM_0042	174	7938	8400	forward	no	K07340	inner membrane protein	3.3e-23	COG1585	Membrane protein implicated in regulation of membrane protease activity (YbbJ) (PDB:2EXD)	2e-33	PF01957.19	NfeD-like C-terminal, partner-binding	4.6e-16
	PMM_0042	174	8413	9373	forward	no				COG0330	Regulator of protease activity HflC, stomatin/prohibitin superfamily (HflC)	2.7e-96	PF01145.26	SPFH domain / Band 7 family	3.1e-31
	PMM_0042	174	9459	10101	reverse	yes				COG0784!!!COG5002	CheY-like REC (receiver) domain, includes chemotaxis protein CheY and sporulation regulator Spo0F (CheY) (PDB:6QRJ)!!!Sensor histidine kinase WalK (WalK) (PDB:4I5S)	5.8e-39	PF02518.27	Histidine kinase-, DNA gyrase B-, and HSP90-like ATPase	1.7e-27
	PMM_0042	175	47	206	reverse	no				COG1773	Flavorubredoxin (NorV) (PDB:4D02)	5.3e-10	PF00301.21	Rubredoxin	4.9e-15
	PMM_0042	175	365	524	reverse	no				COG1773	Flavorubredoxin (NorV) (PDB:4D02)	5.8e-17	PF00301.21	Rubredoxin	1.7e-24
	PMM_0042	175	529	1351	reverse	no	K02026	multiple sugar transport system permease protein	9.7e-100	COG0395	ABC-type glycerol-3-phosphate transport system, permease component (UgpE) (PDB:1VR4)	2.5e-103	PF00528.23	Binding-protein-dependent transport system inner membrane component	2.8e-19
	PMM_0042	175	529	1351	reverse	no	K17246	putative chitobiose transport system permease protein	1.8e-118	COG0395	ABC-type glycerol-3-phosphate transport system, permease component (UgpE) (PDB:1VR4)	2.5e-103	PF00528.23	Binding-protein-dependent transport system inner membrane component	2.8e-19
	PMM_0042	175	1350	2217	reverse	no	K02025	multiple sugar transport system permease protein	1.8e-106	COG1175	ABC-type sugar transport system, permease component (UgpA) (PDB:3FH6)	6.8e-99	PF00528.23	Binding-protein-dependent transport system inner membrane component	2e-15
	PMM_0042	175	1350	2217	reverse	no	K17245	putative chitobiose transport system permease protein	7.4e-128	COG1175	ABC-type sugar transport system, permease component (UgpA) (PDB:3FH6)	6.8e-99	PF00528.23	Binding-protein-dependent transport system inner membrane component	2e-15
	PMM_0042	175	1350	2217	reverse	no	K10118	raffinose/stachyose/melibiose transport system permease protein	1e-101	COG1175	ABC-type sugar transport system, permease component (UgpA) (PDB:3FH6)	6.8e-99	PF00528.23	Binding-protein-dependent transport system inner membrane component	2e-15
	PMM_0042	175	2213	3476	reverse	no	K02027	multiple sugar transport system substrate-binding protein	1.8e-62	COG1653	ABC-type glycerol-3-phosphate transport system, periplasmic component (UgpB) (PDB:2Z8D)	1.1e-121	PF01547.26	Bacterial extracellular solute-binding protein	5e-39
	PMM_0042	175	2213	3476	reverse	no	K17244	putative chitobiose transport system substrate-binding protein	4.4e-169	COG1653	ABC-type glycerol-3-phosphate transport system, periplasmic component (UgpB) (PDB:2Z8D)	1.1e-121	PF01547.26	Bacterial extracellular solute-binding protein	5e-39
	PMM_0042	175	3579	4734	forward	no				COG3839	ABC-type sugar transport system, ATPase component MalK (MalK) (PDB:2ONK)	7.6e-98	PF00005.28	ABC transporter	5.4e-35
	PMM_0042	175	4845	5541	forward	no				COG2226	Ubiquinone/menaquinone biosynthesis C-methylase UbiE/MenG (UbiE) (PDB:4OBW)	9.7e-56	PF08241.13	Methyltransferase domain	2.6e-11
	PMM_0042	175	5543	6644	reverse	no	K04096	DNA processing protein	1e-115	COG0758	Predicted Rossmann fold nucleotide-binding protein DprA/Smf involved in DNA uptake (Smf) (PDB:3MAJ)	6.4e-94	PF02481.16	DNA recombination-mediator protein A	2.2e-77
	PMM_0042	175	6708	7461	reverse	no	K20074	PPM family protein phosphatase [EC:3.1.3.16]	1.7e-87	COG0631	Serine/threonine protein phosphatase PrpC (PTC1) (PDB:6IHL)	3e-50	PF13672.7	Protein phosphatase 2C	5.8e-17
	PMM_0042	175	7738	8470	forward	no	K02483	two-component system, OmpR family, response regulator	1.5e-77	COG0745	DNA-binding response regulator, OmpR family, contains REC and winged-helix (wHTH) domain (OmpR) (PDB:1XHF)	2.3e-116	PF00072.25	Response regulator receiver domain	8e-28
	PMM_0042	175	7738	8470	forward	no	K10697	two-component system, OmpR family, response regulator RpaA	3.1e-127	COG0745	DNA-binding response regulator, OmpR family, contains REC and winged-helix (wHTH) domain (OmpR) (PDB:1XHF)	2.3e-116	PF00072.25	Response regulator receiver domain	8e-28
	PMM_0042	175	8558	9584	forward	no				COG2205	K+-sensing histidine kinase KdpD (KdpD) (PDB:2KSF)	1.1e-100	PF02518.27	Histidine kinase-, DNA gyrase B-, and HSP90-like ATPase	1.5e-26
	PMM_0042	175	9576	10569	forward	no				COG0745!!!COG2199	DNA-binding response regulator, OmpR family, contains REC and winged-helix (wHTH) domain (OmpR) (PDB:1XHF)!!!GGDEF domain, diguanylate cyclase (c-di-GMP synthetase) or its enzymatically inactive variants (GGDEF) (PDB:6D9M)	3.4e-94	PF00990.22	Diguanylate cyclase, GGDEF domain	5.6e-17
	PMM_0042	175	10600	12271	reverse	no	K03572	DNA mismatch repair protein MutL	7.6e-129	COG0323	DNA mismatch repair ATPase MutL (MutL) (PDB:1B62)	1.6e-125	PF01119.20	DNA mismatch repair protein, C-terminal domain	3.4e-24
	PMM_0042	175	12448	12955	reverse	no
	PMM_0042	175	13058	13832	reverse	no							PF11209.9	LmeA-like phospholipid-binding	4.7e-32
	PMM_0042	175	13840	14827	reverse	no
	PMM_0042	175	14971	17389	forward	no	K07037	cyclic-di-AMP phosphodiesterase PgpH [EC:3.1.4.-]	6.3e-195	COG1480	Cyclic di-AMP-specific phosphodiesterase PgpH, HD superfamily (PgpH) (PUBMED:25583510)	1.7e-176	PF07697.12	7TM-HD extracellular	1.6e-41
	PMM_0042	176	160	541	reverse	no
	PMM_0042	176	540	1005	reverse	no				COG5474	NAD(P)H dehydrogenase cyanobacteria/chloroplast-specific assembly factor CRR6 (CRR6) (PUBMED:23725563)	6.5e-48	PF08847.12	Chlororespiratory reduction 6	7e-61
	PMM_0042	176	1142	2192	forward	no	K10716	voltage-gated potassium channel	3.1e-38	COG0569	Trk/Ktr K+ transport system regulatory component TrkA/KtrA/KtrC, RCK domain (TrkA) (PDB:4XTT) (PUBMED:23815639;25957408;31868587;32095817)	1.8e-93	PF02254.19	TrkA-N domain	1e-31
	PMM_0042	176	2458	3172	reverse	no	K01069	hydroxyacylglutathione hydrolase [EC:3.1.2.6]	6.9e-50	COG0491	Glyoxylase or a related metal-dependent hydrolase, beta-lactamase superfamily II (GloB) (PDB:1QH3) (PUBMED:25670698)	1.3e-103	PF00753.28	Metallo-beta-lactamase superfamily	2.1e-14
	PMM_0042	176	2458	3172	reverse	no	K17725	sulfur dioxygenase [EC:1.13.11.18]	1e-100	COG0491	Glyoxylase or a related metal-dependent hydrolase, beta-lactamase superfamily II (GloB) (PDB:1QH3) (PUBMED:25670698)	1.3e-103	PF00753.28	Metallo-beta-lactamase superfamily	2.1e-14
	PMM_0042	176	3222	3288	forward	yes
	PMM_0042	177	2	95	forward	yes
	PMM_0042	177	66	873	reverse	no	K06153	undecaprenyl-diphosphatase [EC:3.6.1.27]	1.2e-91	COG1968	Undecaprenyl pyrophosphate phosphatase (UppP) (PDB:5OON)	3.3e-100	PF02673.19	Bacitracin resistance protein BacA	2.8e-76
	PMM_0042	177	907	2104	reverse	no	K11781	5-amino-6-(D-ribitylamino)uracil---L-tyrosine 4-hydroxyphenyl transferase [EC:2.5.1.147]	1.1e-148	COG1060	2-iminoacetate synthase ThiH/Menaquinone biosynthesis enzymes MqnC and MqnE (ThiH) (PDB:4WCX) (PUBMED:18801996)	1.7e-148	PF04055.22	Radical SAM superfamily	4e-12
	PMM_0042	177	2149	3295	reverse	no	K19221	cob(I)alamin adenosyltransferase [EC:2.5.1.17]	1.5e-109	COG2109	ATP:corrinoid adenosyltransferase (BtuR) (PDB:4HUT)	9.6e-186	PF02572.16	ATP:corrinoid adenosyltransferase BtuR/CobO/CobP	5.6e-93
	PMM_0042	177	3479	4667	forward	no	K16150	glycogen synthase [EC:2.4.1.11]	2.1e-98	COG0438	Glycosyltransferase involved in cell wall bisynthesis (RfaB) (PDB:2IV7)	1.4e-171	PF00534.21	Glycosyl transferases group 1	9.3e-42
	PMM_0042	177	4868	5237	reverse	no	K07460	putative endonuclease	2.2e-34	COG0792	Predicted endonuclease distantly related to archaeal Holliday junction resolvase, YraN/UPF0102 family (YraN) (PDB:3FOV)	3.1e-21	PF02021.18	Uncharacterised protein family UPF0102	2.9e-23
	PMM_0042	177	5290	5653	reverse	no				COG5676	Cytochrome cM (CytM)	1.3e-32	PF00034.22	Cytochrome c	1.1e-11
	PMM_0042	178	0	222	forward	yes				COG5716	Photosystem II reaction center D1, PsbA (PsbA) (PDB:1S5L)	2.1e-28
	PMM_0042	178	323	1382	forward	no	K02706	photosystem II P680 reaction center D2 protein [EC:1.10.3.9]	1.5e-208	COG5719	Photosystem II reaction center D2, PsbD (PsbD) (PDB:1S5L) (PUBMED:20558739;25043005)	6.6e-189	PF00124.20	Photosynthetic reaction centre protein	2.9e-75
	PMM_0042	178	1365	2823	forward	no	K02705	photosystem II CP43 chlorophyll apoprotein	4.7e-242	COG5718	Photosystem II reaction center chlorophyll a-binding protein CP43, PsbC (PsbC) (PDB:1S5L) (PUBMED:20558739;25043005)	2.8e-214	PF00421.20	Photosystem II protein	2.3e-132
	PMM_0042	178	2884	3640	reverse	no	K00806	undecaprenyl diphosphate synthase [EC:2.5.1.31]	3.5e-119	COG0020	Undecaprenyl pyrophosphate synthase (UppS) (PDB:1X07)	8.5e-98	PF01255.20	Putative undecaprenyl diphosphate synthase	2.1e-81
	PMM_0042	178	3636	4506	reverse	no	K18672	diadenylate cyclase [EC:2.7.7.85]	7.6e-78	COG1624	c-di-AMP synthetase, contains DisA_N domain (DisA) (PDB:2FB5)	1.2e-76	PF02457.17	DisA bacterial checkpoint controller nucleotide-binding	2.4e-38
	PMM_0042	178	4839	5934	forward	no				COG3956	Uncharacterized conserved protein YabN, contains tetrapyrrole methylase and MazG-like pyrophosphatase domain (YabN)	2e-76	PF03819.18	MazG nucleotide pyrophosphohydrolase domain	1.4e-33
	PMM_0042	178	6033	6669	forward	no				COG0456	Ribosomal protein S18 acetylase RimI and related acetyltransferases (RimI) (PDB:1GHE)	3e-19	PF00583.26	Acetyltransferase (GNAT) family	5.4e-15
	PMM_0042	178	6665	9191	forward	no	K03555	DNA mismatch repair protein MutS	0	COG0249	DNA mismatch repair ATPase MutS (MutS) (PDB:1E3M)	0	PF00488.22	MutS domain V	3.6e-85
	PMM_0042	178	9318	10053	reverse	no				COG1434	Lipid carrier protein ElyC involved in cell wall biogenesis, DUF218 family (ElyC) (PDB:3CA8) (PUBMED:24391520)	7.8e-56	PF02698.18	DUF218 domain	2.5e-23
	PMM_0042	178	10191	11787	reverse	no	K05575	NAD(P)H-quinone oxidoreductase subunit 4 [EC:7.1.1.2]	2e-223	COG1008	NADH:ubiquinone oxidoreductase subunit 4 (chain M) (NuoM) (PDB:6HUM)	1.2e-213	PF00361.21	Proton-conducting membrane transporter	8.5e-67
	PMM_0042	178	10191	11787	reverse	no	K00342	NADH-quinone oxidoreductase subunit M [EC:7.1.1.2]	1.3e-168	COG1008	NADH:ubiquinone oxidoreductase subunit 4 (chain M) (NuoM) (PDB:6HUM)	1.2e-213	PF00361.21	Proton-conducting membrane transporter	8.5e-67
	PMM_0042	178	11816	13985	reverse	no	K05577	NAD(P)H-quinone oxidoreductase subunit 5 [EC:7.1.1.2]	1.6e-171	COG1009	Membrane H+-translocase/NADH:ubiquinone oxidoreductase subunit 5 (chain L)/Multisubunit Na+/H+ antiporter, MnhA subunit (NuoL) (PDB:3RKO)	2.4e-209	PF00361.21	Proton-conducting membrane transporter	1.2e-82
	PMM_0042	178	11816	13985	reverse	no	K00341	NADH-quinone oxidoreductase subunit L [EC:7.1.1.2]	4e-236	COG1009	Membrane H+-translocase/NADH:ubiquinone oxidoreductase subunit 5 (chain L)/Multisubunit Na+/H+ antiporter, MnhA subunit (NuoL) (PDB:3RKO)	2.4e-209	PF00361.21	Proton-conducting membrane transporter	1.2e-82
	PMM_0042	178	14422	15199	forward	yes	K02232	adenosylcobyric acid synthase [EC:6.3.5.10]	1e-125	COG1492	Cobyric acid synthase (CobQ)	4.6e-107	PF13500.7	AAA domain	3e-16
	PMM_0042	179	2	185	forward	yes
	PMM_0042	179	262	1543	reverse	no				COG0642	Signal transduction histidine kinase (BaeS) (PDB:1JOY)	9.1e-60	PF02518.27	Histidine kinase-, DNA gyrase B-, and HSP90-like ATPase	1.9e-29
	PMM_0042	179	1539	2220	reverse	no	K11521	two-component system, OmpR family, manganese sensing response regulator	1.9e-90	COG0745	DNA-binding response regulator, OmpR family, contains REC and winged-helix (wHTH) domain (OmpR) (PDB:1XHF)	2e-66	PF00072.25	Response regulator receiver domain	1.5e-26
	PMM_0042	179	1539	2220	reverse	no	K02483	two-component system, OmpR family, response regulator	1.2e-79	COG0745	DNA-binding response regulator, OmpR family, contains REC and winged-helix (wHTH) domain (OmpR) (PDB:1XHF)	2e-66	PF00072.25	Response regulator receiver domain	1.5e-26
	PMM_0042	179	2574	3927	reverse	no
	PMM_0042	180	1	421	reverse	yes				COG3021	Uncharacterized conserved protein YafD, endonuclease/exonuclease/phosphatase (EEP) superfamily (YafD)	1.6e-16
	PMM_0042	180	566	2369	reverse	no	K08869	aarF domain-containing kinase	6.2e-128	COG0661	Predicted protein kinase regulating ubiquinone biosynthesis, AarF/ABC1/UbiB family (AarF) (PDB:4PED)	7.5e-201	PF03109.17	ABC1 family	6.8e-36
	PMM_0042	180	566	2369	reverse	no	K03688	ubiquinone biosynthesis protein	6.6e-130	COG0661	Predicted protein kinase regulating ubiquinone biosynthesis, AarF/ABC1/UbiB family (AarF) (PDB:4PED)	7.5e-201	PF03109.17	ABC1 family	6.8e-36
	PMM_0042	180	2365	2497	reverse	no
	PMM_0042	180	2612	2852	reverse	no	K02518	translation initiation factor IF-1	1.2e-39	COG0361	Translation initiation factor IF-1 (InfA) (PDB:5FIM)	1.5e-24	PF01176.20	Translation initiation factor 1A / IF-1	1.9e-24
	PMM_0042	180	2921	3722	reverse	no	K01265	methionyl aminopeptidase [EC:3.4.11.18]	6.6e-104	COG0024	Methionine aminopeptidase (Map) (PDB:3J2I)	3.1e-106	PF00557.25	Metallopeptidase family M24	6.3e-53
	PMM_0042	180	3770	4418	reverse	no	K00939	adenylate kinase [EC:2.7.4.3]	8.7e-76	COG0563	Adenylate kinase or related kinase (Adk) (PDB:1AK2)	5.1e-59	PF00406.23	Adenylate kinase	5.7e-55
	PMM_0042	180	4426	4570	reverse	no
	PMM_0042	180	4606	5938	reverse	no	K03076	preprotein translocase subunit SecY	4.6e-143	COG0201	Preprotein translocase subunit SecY (SecY) (PDB:1RH5)	3.4e-142	PF00344.21	SecY translocase	3.7e-108
	PMM_0042	181	2	1655	reverse	yes				COG0438	Glycosyltransferase involved in cell wall bisynthesis (RfaB) (PDB:2IV7)	2.4e-36	PF00534.21	Glycosyl transferases group 1	2e-16
	PMM_0042	181	1651	2107	reverse	no
	PMM_0042	181	2459	3377	forward	no	K00228	coproporphyrinogen III oxidase [EC:1.3.3.3]	7.6e-166	COG0408	Coproporphyrinogen-III oxidase HemH, oxygen-dependent (HemF) (PDB:3E8J)	1.7e-129	PF01218.19	Coproporphyrinogen III oxidase	9.8e-139
	PMM_0042	181	3476	5768	forward	no	K07462	single-stranded-DNA-specific exonuclease [EC:3.1.-.-]	5.5e-214	COG0608	ssDNA-specific exonuclease RecJ, DHH superfamily, may be involved in archaeal DNA replication intiation (RecJ) (PDB:1IR6)	8.9e-207	PF17768.2	RecJ OB domain	2.9e-23
	PMM_0042	181	5760	6942	forward	no	K00652	8-amino-7-oxononanoate synthase [EC:2.3.1.47]	6.4e-147	COG0156	7-keto-8-aminopelargonate synthetase or related enzyme (BioF) (PDB:1BS0)	6.8e-118	PF00155.22	Aminotransferase class I and II	6.5e-63
	PMM_0042	181	6984	7095	forward	no				COG5733	Photosystem II reaction center protein X, PsbX (PsbX) (PDB:1S5L) (PUBMED:11230572;17935689;17967798;20558739;25043005)	1.2e-08	PF06596.12	Photosystem II reaction centre X protein (PsbX)	3.5e-15
	PMM_0042	181	7218	7464	forward	no							PF02941.16	Ferredoxin thioredoxin reductase variable alpha chain	6.3e-28
	PMM_0042	181	7460	7601	forward	no
	PMM_0042	181	7617	8094	forward	no				COG0456	Ribosomal protein S18 acetylase RimI and related acetyltransferases (RimI) (PDB:1GHE)	1.6e-14	PF00583.26	Acetyltransferase (GNAT) family	8.4e-19
	PMM_0042	181	8201	8516	reverse	no				COG5469	Predicted metal-binding protein	2.4e-30	PF07845.12	Protein of unknown function (DUF1636)	3.5e-34
	PMM_0042	181	8970	9240	forward	no				COG2197	DNA-binding response regulator, NarL/FixJ family, contains REC and HTH domains (CitB) (PDB:1A04)	5.6e-28	PF00196.20	Bacterial regulatory proteins, luxR family	1.6e-23
	PMM_0042	181	9249	9591	forward	no
	PMM_0042	181	9577	9844	reverse	no				COG5007	Acid stress protein IbaG/YrbA, BolA-like family (IbaG) (PDB:1NY8) (PUBMED:22534295)	2.3e-29	PF01722.19	BolA-like protein	4.2e-18
	PMM_0042	181	9870	10887	reverse	no	K01990	ABC-2 type transport system ATP-binding protein	7.8e-104	COG1131	ABC-type multidrug transport system, ATPase component (CcmA) (PDB:5DO7)	1.6e-115	PF00005.28	ABC transporter	9.7e-29
	PMM_0042	181	11043	11604	reverse	no	K02825	pyrimidine operon attenuation protein / uracil phosphoribosyltransferase [EC:2.4.2.9]	1.5e-76	COG2065	Pyrimidine operon attenuation protein PyrR/uracil phosphoribosyltransferase (PyrR) (PDB:1A3C)	1.7e-58	PF00156.28	Phosphoribosyl transferase domain	5.7e-21
	PMM_0042	181	11666	12599	reverse	no	K18979	epoxyqueuosine reductase [EC:1.17.99.6]	4.2e-101	COG1600	Epoxyqueuosine reductase QueG (queuosine biosynthesis) (QueG) (PDB:5D08) (PUBMED:2150253)	2.4e-94	PF08331.11	Domain of unknown function (DUF1730)	5.1e-26
	PMM_0042	181	12712	13255	reverse	yes				COG0265	Periplasmic serine protease, S1-C subfamily, contain C-terminal PDZ domain (DegQ) (PDB:2HGA) (PUBMED:29686141)	1.3e-44	PF13180.7	PDZ domain	3.7e-18
	PMM_0042	182	0	372	reverse	yes				COG0834	ABC-type amino acid transport/signal transduction system, periplasmic component/domain (HisJ) (PDB:1GGG)	4.7e-25	PF00497.21	Bacterial extracellular solute-binding proteins, family 3	7e-11
	PMM_0042	182	873	1383	forward	no	K09983	uncharacterized protein	9.3e-72	COG3812	Uncharacterized conserved protein, DUF1993 domain (PDB:2OQM)	5.4e-72	PF09351.11	Domain of unknown function (DUF1993)	3.7e-62
	PMM_0042	182	1416	2295	reverse	no
	PMM_0042	182	2324	3125	forward	no	K21929	uracil-DNA glycosylase [EC:3.2.2.27]	8.5e-73	COG1573	Uracil-DNA glycosylase (Udg4) (PDB:3IKB)	4.8e-83	PF03167.20	Uracil DNA glycosylase superfamily	1.8e-44
	PMM_0042	182	3051	3228	reverse	no
	PMM_0042	182	3296	3581	reverse	no				COG3041	mRNA-degrading endonuclease YafQ (mRNA interferase), toxin component of the YafQ-DinJ toxin-antitoxin module (YafQ) (PDB:4MMG)	2.2e-38	PF15738.6	Bacterial toxin of type II toxin-antitoxin system, YafQ	5.2e-09
	PMM_0042	182	3577	3805	reverse	no
	PMM_0042	182	4290	5079	reverse	no	K06893	uncharacterized protein	2e-17	COG0346	Catechol 2,3-dioxygenase or related enzyme, vicinal oxygen chelate (VOC) family (GloA) (PDB:3R4Q) (PUBMED:11830595)	3.5e-54	PF12680.8	SnoaL-like domain	1.9e-17
	PMM_0042	182	5122	6007	reverse	no
	PMM_0042	182	6017	7301	reverse	no	K18912	gamma-glutamyl hercynylcysteine S-oxide synthase [EC:1.14.99.50]	3.5e-80	COG1262	Formylglycine-generating enzyme, required for sulfatase activity, contains SUMF1/FGE domain (YfmG) (PDB:2AFT)	7.2e-190	PF03781.17	Sulfatase-modifying factor enzyme 1	1.4e-39
	PMM_0042	182	7360	8521	reverse	no				COG2303	Choline dehydrogenase or related flavoprotein (BetA) (PDB:1B4V)	1.7e-121	PF05199.14	GMC oxidoreductase	7.1e-21
	PMM_0042	182	8547	9378	reverse	no				COG0580	Glycerol uptake facilitator or related aquaporin (Major Intrinsic protein Family) (GlpF) (PDB:1FQY)	1.7e-115	PF00230.21	Major intrinsic protein	2.7e-34
	PMM_0042	182	9507	10305	reverse	no	K00059	3-oxoacyl-[acyl-carrier protein] reductase [EC:1.1.1.100]	3e-87	COG1028	NAD(P)-dependent dehydrogenase, short-chain alcohol dehydrogenase family (FabG) (PDB:6L1H)	8e-131	PF13561.7	Enoyl-(Acyl carrier protein) reductase	5.3e-64
	PMM_0042	182	9507	10305	reverse	no	K00034	glucose 1-dehydrogenase [EC:1.1.1.47]	8.2e-110	COG1028	NAD(P)-dependent dehydrogenase, short-chain alcohol dehydrogenase family (FabG) (PDB:6L1H)	8e-131	PF13561.7	Enoyl-(Acyl carrier protein) reductase	5.3e-64
	PMM_0042	182	10820	11441	reverse	no				COG1225	Peroxiredoxin (Bcp) (PDB:5IPH)	1.1e-18	PF00313.23	'Cold-shock' DNA-binding domain	2.2e-14
	PMM_0042	183	52	556	reverse	no	K22441	diamine N-acetyltransferase [EC:2.3.1.57]	3.3e-37	COG0456	Ribosomal protein S18 acetylase RimI and related acetyltransferases (RimI) (PDB:1GHE)	2.2e-25	PF13673.8	Acetyltransferase (GNAT) domain	3.2e-13
	PMM_0042	183	678	1041	reverse	no	K04751	nitrogen regulatory protein P-II 1	2.9e-50	COG0347	Nitrogen regulatory protein PII (GlnK) (PDB:2GW8) (PUBMED:24610711)	5.1e-32	PF00543.23	Nitrogen regulatory protein P-II	1.7e-39
	PMM_0042	183	1381	1636	forward	no
	PMM_0042	183	1622	3050	forward	no	K01585	arginine decarboxylase [EC:4.1.1.19]	1.2e-138	COG1982	Arginine/lysine/ornithine decarboxylase (LdcC) (PDB:1C4K)	6.8e-96	PF01276.21	Orn/Lys/Arg decarboxylase, major domain	1.8e-76
	PMM_0042	184	0	1470	reverse	yes				COG2217	Cation-transporting P-type ATPase (ZntA) (PDB:4BBJ)	2.4e-88	PF00122.21	E1-E2 ATPase	4.4e-51
	PMM_0042	184	1538	1802	reverse	no	K21600	CsoR family transcriptional regulator, copper-sensing transcriptional repressor	8.8e-29	COG1937	DNA-binding transcriptional regulator, FrmR family (FrmR) (PDB:2HH7)	1.3e-13	PF02583.18	Metal-sensitive transcriptional repressor	2.3e-24
	PMM_0042	184	1914	2439	forward	no				COG4232	Thiol:disulfide interchange protein DsbD (DsbD) (PDB:1JPE)	8.1e-39	PF00085.21	Thioredoxin	3.2e-17
	PMM_0042	184	2620	3556	forward	no	K02945	small subunit ribosomal protein S1	3.4e-102	COG0539	Ribosomal protein S1 (RpsA) (PDB:4NNH)	9.4e-139	PF00575.24	S1 RNA binding domain	2.8e-50
	PMM_0042	184	3650	4160	forward	no	K09748	ribosome maturation factor RimP	2e-35	COG0779	Ribosome maturation factor RimP (RimP) (PDB:1IB8)	8.1e-36	PF02576.18	RimP N-terminal domain	1.8e-16
	PMM_0042	184	4202	5351	forward	no	K02600	transcription termination/antitermination protein NusA	1.1e-137	COG0195	Transcription antitermination factor NusA, contains S1 and KH domains (NusA) (PDB:1HH2)	2.8e-161	PF13184.7	NusA-like KH domain	1.7e-30
	PMM_0042	184	5715	8541	forward	no	K02519	translation initiation factor IF-2	1.3e-287	COG0532	Translation initiation factor IF-2, a GTPase (InfB) (PDB:5ME0)	4.2e-222	PF00009.28	Elongation factor Tu GTP binding domain	9.9e-37
	PMM_0042	184	8583	9876	reverse	no	K08304	membrane-bound lytic murein transglycosylase A [EC:4.2.2.-]	1.7e-105	COG2821	Membrane-bound lytic murein transglycosylase (MltA) (PDB:2AE0)	2.6e-70	PF03562.18	MltA specific insert domain	8.6e-52
	PMM_0042	184	10259	11258	forward	no	K00948	ribose-phosphate pyrophosphokinase [EC:2.7.6.1]	5.6e-151	COG0462	Phosphoribosylpyrophosphate synthetase (PrsA) (PDB:1DKR)	1.8e-143	PF13793.7	N-terminal domain of ribose phosphate pyrophosphokinase	1.3e-48
	PMM_0042	184	11274	12117	forward	no	K00677	UDP-N-acetylglucosamine acyltransferase [EC:2.3.1.129]	5.4e-73	COG1043	Acyl-[acyl carrier protein]--UDP-N-acetylglucosamine O-acyltransferase (LpxA) (PDB:1J2Z)	9.4e-21	PF00132.25	Bacterial transferase hexapeptide (six repeats)	9.6e-21
	PMM_0042	184	12191	12836	forward	yes				COG1842	Phage shock protein A (PspA) (PDB:4WHE)	3.8e-30	PF04012.13	PspA/IM30 family	1.5e-10
	PMM_0042	185	160	511	reverse	no
	PMM_0042	185	588	1548	reverse	no				COG0697	Permease of the drug/metabolite transporter (DMT) superfamily (RhaT) (PDB:5I20)	6.7e-31	PF00892.21	EamA-like transporter family	5.4e-16
	PMM_0042	185	1658	3146	forward	no	K03568	TldD protein	1.8e-126	COG0312	Zn-dependent protease PmbA/TldA or its inactivated homolog (TldD) (PDB:3TV9) (PUBMED:12029038)	1e-240	PF01523.17	Putative modulator of DNA gyrase	2.9e-47
	PMM_0042	185	3142	4489	forward	no				COG0312	Zn-dependent protease PmbA/TldA or its inactivated homolog (TldD) (PDB:3TV9) (PUBMED:12029038)	2.1e-184	PF01523.17	Putative modulator of DNA gyrase	1.1e-44
	PMM_0042	185	4526	5195	reverse	yes	K18159	NADH dehydrogenase [ubiquinone] 1 alpha subcomplex assembly factor 1	2.5e-36	COG0451	Nucleoside-diphosphate-sugar epimerase (WcaG) (PDB:2X4G)	7.1e-72	PF08547.13	Complex I intermediate-associated protein 30 (CIA30)	1.4e-49
	PMM_0042	186	1	142	forward	yes
	PMM_0042	186	134	2783	forward	yes				COG2202!!!COG2203!!!COG4251	PAS domain (PAS) (PDB:2MWG)!!!GAF domain (GAF)!!!Bacteriophytochrome (light-regulated signal transduction histidine kinase) (PDB:2VEA)	1.2e-127	PF08447.13	PAS fold	9.6e-48
	PMM_0042	187	1	721	reverse	yes
	PMM_0042	187	1011	2175	forward	no	K02657	twitching motility two-component system response regulator PilG	5e-44	COG3706	Two-component response regulator, PleD family, consists of two REC domains and a diguanylate cyclase (GGDEF) domain (PleD) (PDB:1W25)	3.2e-88	PF00072.25	Response regulator receiver domain	1.2e-26
	PMM_0042	187	1011	2175	forward	no	K11522	two-component system, chemotaxis family, response regulator PixG	8.8e-105	COG3706	Two-component response regulator, PleD family, consists of two REC domains and a diguanylate cyclase (GGDEF) domain (PleD) (PDB:1W25)	3.2e-88	PF00072.25	Response regulator receiver domain	1.2e-26
	PMM_0042	187	2182	2548	forward	no	K02658	twitching motility two-component system response regulator PilH	2.4e-56	COG0745	DNA-binding response regulator, OmpR family, contains REC and winged-helix (wHTH) domain (OmpR) (PDB:1XHF)	3.4e-44	PF00072.25	Response regulator receiver domain	1.8e-28
	PMM_0042	187	2554	3124	forward	no				COG0835	Chemotaxis signal transduction protein CheW (CheW) (PDB:2QDL)	3.4e-22	PF01584.20	CheW-like domain	1.6e-22
	PMM_0042	187	3173	5255	forward	no	K03406	methyl-accepting chemotaxis protein	4.8e-68	COG0840	Methyl-accepting chemotaxis protein (MCP) (Tar) (PDB:1QU7)	9.6e-91	PF00015.22	Methyl-accepting chemotaxis protein (MCP) signalling domain	2.3e-36
	PMM_0042	187	3173	5255	forward	no	K02660	twitching motility protein PilJ	1.1e-172	COG0840	Methyl-accepting chemotaxis protein (MCP) (Tar) (PDB:1QU7)	9.6e-91	PF00015.22	Methyl-accepting chemotaxis protein (MCP) signalling domain	2.3e-36
	PMM_0042	187	5277	6792	forward	yes				COG0643!!!COG0784!!!COG5271	Chemotaxis protein histidine kinase CheA (CheA) (PDB:1B3Q)!!!CheY-like REC (receiver) domain, includes chemotaxis protein CheY and sporulation regulator Spo0F (CheY) (PDB:6QRJ)!!!Midasin, AAA ATPase with vWA domain, involved in ribosome maturation (MDN1) (PDB:6HYP)	3.5e-26	PF01627.24	Hpt domain	1.2e-31
	PMM_0042	188	0	333	reverse	yes				COG4636	Endonuclease, Uma2 family (restriction endonuclease fold) (Uma2) (PDB:1WDJ) (PUBMED:17873039)	8.8e-39	PF05685.13	Putative restriction endonuclease	9.7e-19
	PMM_0042	188	675	1263	forward	no	K21929	uracil-DNA glycosylase [EC:3.2.2.27]	7.9e-12	COG1573	Uracil-DNA glycosylase (Udg4) (PDB:3IKB)	1e-90	PF03167.20	Uracil DNA glycosylase superfamily	1.4e-26
	PMM_0042	188	1322	3068	reverse	no	K22044	moderate conductance mechanosensitive channel	4e-83	COG0668	Small-conductance mechanosensitive channel (MscS) (PDB:2OAU)	1.8e-98	PF00924.19	Mechanosensitive ion channel	1.3e-44
	PMM_0042	188	3152	3845	reverse	no
	PMM_0042	188	4106	5288	reverse	no				COG2211	Na+/melibiose symporter or related transporter (MelB) (PDB:4M64)	1e-153	PF07690.17	Major Facilitator Superfamily	6.4e-46
	PMM_0042	188	5349	6141	forward	yes	K01011	thiosulfate/3-mercaptopyruvate sulfurtransferase [EC:2.8.1.1 2.8.1.2]	4.4e-80	COG2897	3-mercaptopyruvate sulfurtransferase SseA, contains two rhodanese domains (SseA) (PDB:1BOH)	1.4e-71	PF00581.21	Rhodanese-like domain	3.8e-37
	PMM_0042	189	43	289	reverse	no
	PMM_0042	189	434	1124	forward	no	K06920	7-cyano-7-deazaguanine synthase [EC:6.3.4.20]	7.5e-96	COG0603	7-cyano-7-deazaguanine synthase (queuosine biosynthesis) (QueC) (PDB:2PG3) (PUBMED:14660578;17384645)	1.6e-82	PF06508.14	Queuosine biosynthesis protein QueC	3.4e-76
	PMM_0042	189	1136	3596	forward	no	K03655	ATP-dependent DNA helicase RecG [EC:3.6.4.12]	2.5e-234	COG1200	RecG-like helicase (RecG) (PDB:1GM5)	3.5e-286	PF00271.32	Helicase conserved C-terminal domain	1.6e-25
	PMM_0042	189	3612	4173	reverse	yes				COG0488	ATPase components of ABC transporters with duplicated ATPase domains (Uup) (PDB:5ZXD)	8.3e-58	PF16326.6	ABC transporter C-terminal domain	2.7e-20
	PMM_0042	190	2	476	reverse	yes	K07478	putative ATPase	6.6e-84	COG2242!!!COG2256	Precorrin-6B methylase 2 (CobL) (PDB:1F38)!!!Replication-associated recombination protein RarA (DNA-dependent ATPase) (RarA) (PDB:3PVS)	3e-72	PF00004.30	ATPase family associated with various cellular activities (AAA)	2.5e-17
	PMM_0042	190	552	972	reverse	no
	PMM_0042	190	1258	3301	reverse	no	K03702	excinuclease ABC subunit B	0	COG0556	Excinuclease UvrABC helicase subunit UvrB (UvrB) (PDB:1C4O)	2.3e-307	PF17757.2	UvrB interaction domain	1.9e-33
	PMM_0042	190	3491	4199	forward	no	K02483	two-component system, OmpR family, response regulator	9.9e-75	COG0745	DNA-binding response regulator, OmpR family, contains REC and winged-helix (wHTH) domain (OmpR) (PDB:1XHF)	2.9e-76	PF00072.25	Response regulator receiver domain	2.6e-28
	PMM_0042	190	4408	5251	forward	no				COG0568	DNA-directed RNA polymerase, sigma subunit (sigma70/sigma32) (RpoD) (PDB:1SIG)	5.8e-55	PF04542.15	Sigma-70 region 2	8.7e-22
	PMM_0042	190	5325	5712	forward	no	K01633	7,8-dihydroneopterin aldolase/epimerase/oxygenase [EC:4.1.2.25 5.1.99.8 1.13.11.81]	1.2e-32	COG1539	Dihydroneopterin aldolase (FolB) (PDB:1B9L)	5.2e-19	PF02152.19	Dihydroneopterin aldolase	1.6e-26
	PMM_0042	190	5842	7975	forward	no	K08309	soluble lytic murein transglycosylase [EC:4.2.2.-]	2.6e-100	COG0741!!!COG1729	Soluble lytic murein transglycosylase or regulatory protein s ( may contain LysM/invasin domain) (MltE) (PDB:153L)!!!Cell division protein CpoB, coordinates peptidoglycan biosynthesis and outer membrane constriction (CpoB) (PDB:2WZ7) (PUBMED:25951518)	1.4e-113	PF01464.21	Transglycosylase SLT domain	7.9e-28
	PMM_0042	190	8025	8697	forward	no	K00554	tRNA (guanine37-N1)-methyltransferase [EC:2.1.1.228]	3.3e-117	COG0336	tRNA G37 N-methylase TrmD (TrmD) (PDB:1P9P)	2.1e-84	PF01746.22	tRNA (Guanine-1)-methyltransferase	4e-70
	PMM_0042	190	9101	9503	forward	yes				COG0381	UDP-N-acetylglucosamine 2-epimerase (WecB) (PDB:1F6D) (PUBMED:26641313;30389844)	3.4e-45	PF02350.20	UDP-N-acetylglucosamine 2-epimerase	6.2e-37
	PMM_0042	191	0	624	forward	yes	K07028	uncharacterized protein	9.3e-54	COG0645!!!COG2187	Predicted kinase, contains AAA domain (PDB:2RHM)!!!Aminoglycoside phosphotransferase family enzyme	1.2e-65	PF13671.7	AAA domain	1.2e-20
	PMM_0042	191	608	1484	forward	no				COG3016	Putative heme-binding protein PhuW (PhuW) (PDB:2G5G) (PUBMED:16950397)	3.6e-84	PF04187.14	Haem-binding uptake, Tiki superfamily, ChaN	2.8e-77
	PMM_0042	191	1532	2120	forward	no	K00891	shikimate kinase [EC:2.7.1.71]	1.3e-67	COG0703	Shikimate kinase (AroK) (PDB:1E6C)	5.9e-46	PF01202.23	Shikimate kinase	6.3e-52
	PMM_0042	191	2170	3691	forward	no				COG0778	Nitroreductase (NfnB) (PDB:1F5V)	3.4e-170	PF00881.25	Nitroreductase family	2.7e-39
	PMM_0042	191	3694	4621	reverse	no				COG2226	Ubiquinone/menaquinone biosynthesis C-methylase UbiE/MenG (UbiE) (PDB:4OBW)	3.7e-119	PF08241.13	Methyltransferase domain	2.5e-18
	PMM_0042	191	4870	5485	forward	no				COG0286!!!COG0732	Type I restriction-modification system, DNA methylase subunit (HsdM) (PDB:2AR0) (PUBMED:26872910)!!!Restriction endonuclease S subunit (HsdS) (PDB:1YDX)	2e-44	PF02384.17	N-6 DNA Methylase	1.4e-06
	PMM_0042	191	5481	5694	forward	yes				COG1669	Predicted nucleotidyltransferase MJ0435 (MJ0435) (PDB:1WOT)	5.1e-32	PF01909.24	Nucleotidyltransferase domain	2.1e-10
	PMM_0042	192	503	1007	forward	no
	PMM_0042	192	1165	1699	forward	no				COG1225	Peroxiredoxin (Bcp) (PDB:5IPH)	4.8e-55	PF08534.11	Redoxin	3.6e-15
	PMM_0042	192	1712	2399	forward	no				COG0785	Cytochrome c biogenesis protein CcdA (CcdA) (PDB:5VKV)	9.6e-56	PF02683.16	Cytochrome C biogenesis protein transmembrane region	6.6e-24
	PMM_0042	192	2413	3517	reverse	no				COG0371	Glycerol dehydrogenase or related enzyme, iron-containing ADH family (GldA) (PDB:3S99) (PUBMED:20688982)	4.6e-108	PF00465.20	Iron-containing alcohol dehydrogenase	1.5e-51
	PMM_0042	192	3581	3746	reverse	no
	PMM_0042	192	3894	4083	forward	no
	PMM_0042	192	4346	4694	forward	no
	PMM_0042	192	4786	5767	reverse	no	K00856	adenosine kinase [EC:2.7.1.20]	2.3e-47	COG0524	Sugar or nucleoside kinase, ribokinase family (RbsK) (PDB:2QCV)	1.2e-104	PF00294.25	pfkB family carbohydrate kinase	9.9e-54
	PMM_0042	193	0	873	reverse	yes				COG0687	Spermidine/putrescine-binding periplasmic protein (PotD) (PDB:1POT)	1.3e-33	PF13416.7	Bacterial extracellular solute-binding protein	1.1e-17
	PMM_0042	193	869	1379	reverse	no				COG0589	Nucleotide-binding universal stress protein, UspA family (UspA) (PDB:1JMV)	1.2e-34	PF00582.27	Universal stress protein family	5.7e-30
	PMM_0042	193	1380	2316	forward	no				COG0123	Acetoin utilization deacetylase AcuC or a related deacetylase (AcuC) (PDB:1C3P)	2e-96	PF00850.20	Histone deacetylase domain	6.7e-81
	PMM_0042	193	2441	4097	forward	no	K06147	ATP-binding cassette, subfamily B, bacterial	1.1e-196	COG1132	ABC-type multidrug transport system, ATPase and permease component (MdlB) (PDB:2HYD)	1.1e-174	PF00664.24	ABC transporter transmembrane region	1.7e-46
	PMM_0042	193	4156	4897	reverse	no				COG0518	GMP synthase, glutamine amidotransferase domain (GuaA1) (PDB:4WIM)	9.3e-81	PF00117.29	Glutamine amidotransferase class-I	3.4e-14
	PMM_0042	193	5237	5360	reverse	yes				COG3093	Plasmid maintenance system antidote protein VapI, contains XRE-type HTH domain (VapI) (PDB:4MCT)	4.3e-12
	PMM_0042	194	2	677	reverse	yes				COG4671	Predicted glycosyl transferase	4.2e-80
	PMM_0042	194	732	2037	forward	no				COG1301	Na+/H+-dicarboxylate symporter (GltP) (PDB:1XFH)	3.7e-157	PF00375.19	Sodium:dicarboxylate symporter family	8.8e-98
	PMM_0042	194	2033	3389	reverse	no	K03500	16S rRNA (cytosine967-C5)-methyltransferase [EC:2.1.1.176]	4.4e-147	COG0144!!!COG0781	16S rRNA C967 or C1407 C5-methylase, RsmB/RsmF family (RsmB) (PDB:2FRX)!!!Transcription antitermination protein NusB (NusB) (PDB:1EY1) (PUBMED:21652641)	1.3e-112	PF01189.18	16S rRNA methyltransferase RsmB/F	4.8e-63
	PMM_0042	194	3521	3791	forward	no
	PMM_0042	194	4005	4374	forward	no	K05574	NAD(P)H-quinone oxidoreductase subunit 3 [EC:7.1.1.2]	1.4e-52	COG0838	NADH:ubiquinone oxidoreductase subunit 3 (chain A) (NuoA) (PDB:3RKO)	1.9e-47	PF00507.20	NADH-ubiquinone/plastoquinone oxidoreductase, chain 3	1.5e-34
	PMM_0042	194	4005	4374	forward	no	K00330	NADH-quinone oxidoreductase subunit A [EC:7.1.1.2]	9.2e-47	COG0838	NADH:ubiquinone oxidoreductase subunit 3 (chain A) (NuoA) (PDB:3RKO)	1.9e-47	PF00507.20	NADH-ubiquinone/plastoquinone oxidoreductase, chain 3	1.5e-34
	PMM_0042	194	4364	5081	forward	no	K05582	NAD(P)H-quinone oxidoreductase subunit K [EC:7.1.1.2]	3.1e-117	COG0377	NADH:ubiquinone oxidoreductase 20 kD subunit (chain B) or related Fe-S oxidoreductase (NuoB) (PDB:2FUG) (PUBMED:25941396)	9.5e-99	PF01058.23	NADH ubiquinone oxidoreductase, 20 Kd subunit	5.2e-24
	PMM_0042	194	5085	5619	forward	no	K05581	NAD(P)H-quinone oxidoreductase subunit J [EC:7.1.1.2]	4.7e-77	COG0852	NADH:ubiquinone oxidoreductase 27 kD subunit (chain C) (NuoC)	2.1e-58	PF00329.20	Respiratory-chain NADH dehydrogenase, 30 Kd subunit	7.5e-37
	PMM_0042	194	5812	8371	forward	yes	K02337	DNA polymerase III subunit alpha [EC:2.7.7.7]	0	COG0587	DNA polymerase III, alpha subunit (DnaE) (PDB:2HNH)	0	PF07733.13	Bacterial DNA polymerase III alpha NTPase domain	1.3e-102
	PMM_0042	195	2	392	forward	yes				COG1357	Uncharacterized conserved protein YjbI, contains pentapeptide repeats (YjbI) (PDB:2BM4)	1.9e-24	PF00805.23	Pentapeptide repeats (8 copies)	1.9e-14
	PMM_0042	195	592	976	forward	no	K02952	small subunit ribosomal protein S13	9.4e-58	COG0099	Ribosomal protein S13 (RpsM) (PDB:4V4H)	1.7e-46	PF00416.23	Ribosomal protein S13/S18	5.1e-31
	PMM_0042	195	1021	1432	forward	no	K02948	small subunit ribosomal protein S11	4.3e-55	COG0100	Ribosomal protein S11 (RpsK) (PDB:4V4H)	1.6e-50	PF00411.20	Ribosomal protein S11	1.1e-46
	PMM_0042	195	1457	2078	forward	no	K02986	small subunit ribosomal protein S4	2.1e-72	COG0522	Ribosomal protein S4 or related protein (RpsD) (PDB:4V4H)	1.2e-89	PF00163.20	Ribosomal protein S4/S9 N-terminal domain	3e-32
	PMM_0042	195	2090	3038	forward	no	K03040	DNA-directed RNA polymerase subunit alpha [EC:2.7.7.6]	1.2e-121	COG0202	DNA-directed RNA polymerase, alpha subunit/40 kD subunit (RpoA) (PDB:4KN7)	1.1e-126	PF03118.16	Bacterial RNA polymerase, alpha chain C terminal domain	5e-27
	PMM_0042	195	3049	3403	forward	no	K02879	large subunit ribosomal protein L17	1.2e-56	COG0203	Ribosomal protein L17 (RplQ) (PDB:1GD8)	3.2e-39	PF01196.20	Ribosomal protein L17	8.4e-34
	PMM_0042	195	3469	3835	reverse	no
	PMM_0042	195	4015	4750	forward	no				COG4221	NADP-dependent 3-hydroxy acid dehydrogenase YdfG (YdfG) (PDB:3P19)	7.1e-57	PF00106.26	short chain dehydrogenase	3.6e-54
	PMM_0042	195	4795	5422	forward	no	K01495	GTP cyclohydrolase IA [EC:3.5.4.16]	1.7e-102	COG0302	GTP cyclohydrolase I (FolE) (PDB:1A8R) (PUBMED:19767425;30692671)	7.8e-81	PF01227.23	GTP cyclohydrolase I	1.5e-78
	PMM_0042	195	5455	5710	forward	no							PF11344.9	Protein of unknown function (DUF3146)	4.2e-32
	PMM_0042	195	5797	6592	forward	no	K03651	3',5'-cyclic-AMP phosphodiesterase [EC:3.1.4.53]	4.5e-68	COG1409	3',5'-cyclic AMP phosphodiesterase CpdA (CpdA) (PDB:2ZO9)	4.3e-68	PF00149.29	Calcineurin-like phosphoesterase	5.9e-13
	PMM_0042	195	6613	7216	reverse	no	K03181	chorismate lyase [EC:4.1.3.40]	9.6e-20	COG3161	4-hydroxybenzoate synthetase (chorismate-pyruvate lyase) (UbiC) (PDB:1FW9)	1.9e-60	PF01947.17	p-hydroxybenzoic acid synthase	2.8e-53
	PMM_0042	195	7369	9076	reverse	no				COG1233	Phytoene dehydrogenase-related protein (PDB:4REP)	1e-199	PF13450.7	NAD(P)-binding Rossmann-like domain	2.2e-13
	PMM_0042	195	9273	9927	forward	no	K02039	phosphate transport system protein	1.8e-54	COG0704	Phosphate uptake regulator PhoU (PhoU) (PDB:1T8B)	1.1e-29	PF01895.20	PhoU domain	5.3e-29
	PMM_0042	195	9934	10942	reverse	no	K00773	queuine tRNA-ribosyltransferase [EC:2.4.2.29]	2.5e-155	COG0343	Queuine/archaeosine tRNA-ribosyltransferase (Tgt) (PDB:1XW8) (PUBMED:15805528)	8.6e-130	PF01702.19	Queuine tRNA-ribosyltransferase	8.2e-132
	PMM_0042	195	11051	11507	reverse	no
	PMM_0042	195	11689	12394	forward	no				COG1985	Pyrimidine reductase, riboflavin biosynthesis (RibD) (PDB:2O7P)	4.7e-50	PF01872.18	RibD C-terminal domain	1.3e-30
	PMM_0042	196	1	475	forward	yes	K22441	diamine N-acetyltransferase [EC:2.3.1.57]	1.8e-34	COG0456	Ribosomal protein S18 acetylase RimI and related acetyltransferases (RimI) (PDB:1GHE)	9.3e-26	PF00583.26	Acetyltransferase (GNAT) family	3.1e-13
	PMM_0042	196	532	1201	forward	no				COG4089	Uncharacterized membrane protein	2.6e-66	PF07758.12	Protein of unknown function (DUF1614)	3.8e-48
	PMM_0042	196	1480	1900	forward	no	K02171	BlaI family transcriptional regulator, penicillinase repressor	3.3e-19	COG3682	Transcriptional regulator, CopY/TcrY family (CopY) (PDB:1OKR)	6.9e-41	PF03965.17	Penicillinase repressor	1e-25
	PMM_0042	196	1906	2842	forward	no				COG4219	Signal transducer regulating beta-lactamase production, contains metallopeptidase domain (MecR1)	7.3e-83	PF05569.12	BlaR1 peptidase M56	5.3e-19
	PMM_0042	196	2884	4393	forward	no	K02005	HlyD family secretion protein	3.1e-69	COG0845	Multidrug efflux pump subunit AcrA (membrane-fusion protein) (AcrA) (PDB:1T5E)	1.2e-106	PF16576.6	Barrel-sandwich domain of CusB or HlyD membrane-fusion	1.2e-44
	PMM_0042	196	2884	4393	forward	no	K15727	membrane fusion protein, heavy metal efflux system	2.4e-123	COG0845	Multidrug efflux pump subunit AcrA (membrane-fusion protein) (AcrA) (PDB:1T5E)	1.2e-106	PF16576.6	Barrel-sandwich domain of CusB or HlyD membrane-fusion	1.2e-44
	PMM_0042	196	4402	7546	forward	no				COG3696	Cu/Ag efflux pump CusA (CusA) (PDB:3K07)	0	PF00873.20	AcrB/AcrD/AcrF family	2.6e-286
	PMM_0042	196	7601	7976	forward	no
	PMM_0042	196	8027	8963	forward	no				COG2217	Cation-transporting P-type ATPase (ZntA) (PDB:4BBJ)	8.8e-36	PF13115.7	YtkA-like	1.5e-06
	PMM_0042	196	8987	9428	reverse	no				COG4633	Plastocyanin domain containing protein (PDB:2MRY)	3.4e-30	PF13473.7	Cupredoxin-like domain	7e-24
	PMM_0042	197	108	312	forward	no
	PMM_0042	197	337	778	forward	no
	PMM_0042	197	816	1074	forward	no
	PMM_0042	197	1228	1522	forward	no
	PMM_0042	197	1518	2337	forward	no				COG0596	2-succinyl-6-hydroxy-2,4-cyclohexadiene-1-carboxylate synthase MenH and related esterases, alpha/beta hydrolase fold (MenH) (PDB:4MYS)	3.3e-71	PF00561.21	alpha/beta hydrolase fold	1.8e-26
	PMM_0042	197	2457	2742	forward	no
	PMM_0042	197	2776	3703	reverse	no				COG0010	Arginase/agmatinase family enzyme (SpeB) (PDB:1CEV)	2.7e-53	PF00491.22	Arginase family	7e-41
	PMM_0042	197	4141	4360	reverse	no	K18843	antitoxin HicB	1.9e-13	COG1598	Antitoxin component HicB of the HicAB toxin-antitoxin system (HicB) (PDB:4P78) (PUBMED:19060138)	3.1e-29	PF15919.6	HicB_like antitoxin of bacterial toxin-antitoxin system	2.6e-07
	PMM_0042	198	1	775	forward	yes	K02025	multiple sugar transport system permease protein	1.8e-87	COG1175	ABC-type sugar transport system, permease component (UgpA) (PDB:3FH6)	1.5e-105	PF00528.23	Binding-protein-dependent transport system inner membrane component	7.3e-25
	PMM_0042	198	771	1611	forward	no	K02026	multiple sugar transport system permease protein	3.2e-86	COG0395	ABC-type glycerol-3-phosphate transport system, permease component (UgpE) (PDB:1VR4)	8e-105	PF00528.23	Binding-protein-dependent transport system inner membrane component	2.6e-19
	PMM_0042	198	1927	2938	forward	no	K10822	nonpolar-amino-acid-transporting ATPase [EC:7.4.2.2]	9.1e-47	COG1118	ABC-type sulfate/molybdate transport systems, ATPase component (CysA)	2.1e-128	PF00005.28	ABC transporter	5.9e-39
	PMM_0042	198	1927	2938	forward	no	K02045	sulfate/thiosulfate transport system ATP-binding protein [EC:7.3.2.3]	1.3e-159	COG1118	ABC-type sulfate/molybdate transport systems, ATPase component (CysA)	2.1e-128	PF00005.28	ABC transporter	5.9e-39
	PMM_0042	198	3198	4125	forward	no				COG5706	Photosystem I reaction center subunit III, PsaF (PsaF) (PDB:4KT0) (PUBMED:11418848)	5.6e-27	PF02507.16	Photosystem I reaction centre subunit III	9.6e-35
	PMM_0042	198	4141	4252	forward	no
	PMM_0042	198	4342	4633	reverse	no	K03530	DNA-binding protein HU-beta	3.3e-37	COG0776	Bacterial nucleoid DNA-binding protein IHF-alpha (HimA) (PDB:1B8Z)	1.7e-30	PF00216.22	Bacterial DNA-binding protein	1.1e-31
	PMM_0042	198	5068	6799	reverse	no	K05515	penicillin-binding protein 2 [EC:3.4.16.4]	3.6e-202	COG0768	Cell division protein FtsI, peptidoglycan transpeptidase (Penicillin-binding protein 2) (FtsI) (PDB:6HZQ)	2.7e-179	PF00905.23	Penicillin binding protein transpeptidase domain	8e-67
	PMM_0042	198	6939	7578	reverse	no				COG2948	Type IV secretory pathway, VirB10 component (VirB10) (PDB:2BHV)	2.8e-09
	PMM_0042	198	7900	8893	reverse	no	K01889	phenylalanyl-tRNA synthetase alpha chain [EC:6.1.1.20]	2.7e-119	COG0016	Phenylalanyl-tRNA synthetase alpha subunit (PheS) (PDB:3L4G)	2e-123	PF01409.21	tRNA synthetases class II core domain (F)	1.6e-99
	PMM_0042	198	9103	10348	reverse	no	K18831	HTH-type transcriptional regulator / antitoxin HigA	1.3e-92	COG5499	Antitoxin component HigA of the HigAB toxin-antitoxin module, contains an N-terminal HTH domain (HigA)	5.9e-112	PF06114.14	IrrE N-terminal-like domain	7.2e-06
	PMM_0042	198	10344	10578	reverse	yes	K19166	mRNA interferase HigB [EC:3.1.-.-]	3.5e-34	COG4680	mRNA-degrading endonuclease (mRNA interferase) HigB, toxic component of the HigAB toxin-antitoxin module (HigB) (PDB:5IFG)	2.1e-23	PF09907.10	HigB_toxin, RelE-like toxic component of a toxin-antitoxin system	2.1e-31
	PMM_0042	199	144	426	forward	no
	PMM_0042	199	425	794	forward	no				COG1487	Ribonuclease/mRNA interferase VapC, contains PIN domain (VapC) (PDB:3TND)	1.8e-29	PF01850.22	PIN domain	4.1e-11
	PMM_0042	199	1051	1756	reverse	no
	PMM_0042	199	2032	3454	forward	no	K01915	glutamine synthetase [EC:6.3.1.2]	6.1e-118	COG0174	Glutamine synthetase (GlnA) (PDB:1F1H)	2.9e-232	PF00120.25	Glutamine synthetase, catalytic domain	1.4e-135
	PMM_0042	199	3571	4807	reverse	no	K10206	LL-diaminopimelate aminotransferase [EC:2.6.1.83]	4.8e-179	COG0436	Aspartate/methionine/tyrosine aminotransferase (AspB) (PDB:2O0R)	1.1e-224	PF00155.22	Aminotransferase class I and II	2.6e-34
	PMM_0042	199	4982	5723	forward	no				COG1611	Nucleotide monophosphate nucleosidase PpnN/YdgH, Lonely Guy (LOG) family (PpnN) (PDB:2PMB) (PUBMED:25728768;27941785;31023582;31420341)	1.7e-87	PF03641.15	Possible lysine decarboxylase	2e-17
	PMM_0042	199	5829	6366	forward	no				COG0071	Small heat shock protein IbpA, HSP20 family (IbpA) (PDB:1GME)	8.3e-15	PF00011.22	Hsp20/alpha crystallin family	2.9e-12
	PMM_0042	199	6415	7423	reverse	no				COG0438	Glycosyltransferase involved in cell wall bisynthesis (RfaB) (PDB:2IV7)	1.4e-143	PF00534.21	Glycosyl transferases group 1	1.2e-11
	PMM_0042	199	7477	8287	reverse	no				COG4420	Uncharacterized membrane protein	3.2e-34	PF06210.12	Protein of unknown function (DUF1003)	4.6e-19
	PMM_0042	199	8353	8803	forward	no	K06925	tRNA threonylcarbamoyladenosine biosynthesis protein TsaE	9.1e-51	COG0802	tRNA A37 threonylcarbamoyladenosine biosynthesis protein TsaE (TsaE) (PDB:1FL9)	1.9e-28	PF02367.18	Threonylcarbamoyl adenosine biosynthesis protein TsaE	4.9e-37
	PMM_0042	199	8847	9603	forward	no	K02237	competence protein ComEA	6.7e-51	COG1555	DNA uptake protein ComE or related DNA-binding protein (ComEA) (PDB:2DUY)	3.5e-19	PF12836.8	Helix-hairpin-helix motif	1.1e-32
	PMM_0042	199	9611	10712	forward	yes	K02238	competence protein ComEC	2.2e-45	COG0658	DNA uptake channel protein ComEC, N-terminal domain (ComEC)	2.1e-52	PF03772.17	Competence protein	4.3e-31
	PMM_0042	200	0	444	forward	yes				COG1449	Alpha-amylase/alpha-mannosidase, GH57 family (PDB:1K1W)	7.8e-27
	PMM_0042	200	455	1406	reverse	no	K09781	uncharacterized protein	3.7e-133	COG2354	Membrane protein MutK/YedI, may be involved in DNA repair (MutK) (PUBMED:9922251;10411738;31497001)	3.2e-110	PF05661.13	Protein of unknown function (DUF808)	4.4e-117
	PMM_0042	200	1849	4270	forward	no	K01531	P-type Mg2+ transporter [EC:7.2.2.14]	0	COG0474	Magnesium-transporting ATPase (P-type) (MgtA) (PDB:1IWO)	1.5e-289	PF00122.21	E1-E2 ATPase	3.5e-46
	PMM_0042	200	4422	4872	forward	no
	PMM_0042	200	4872	7449	reverse	no				COG0474	Magnesium-transporting ATPase (P-type) (MgtA) (PDB:1IWO)	0	PF00122.21	E1-E2 ATPase	4.8e-45
	PMM_0042	200	7595	8015	reverse	no				COG1848	VapC family ribonuclease, toxin component of the VapBC toxin-antitoxin module, contains PIN domain (VapC) (PUBMED:30169502)	1e-12	PF13470.7	PIN domain	1e-12
	PMM_0042	200	8011	8287	reverse	no
	PMM_0042	200	8480	9047	reverse	yes	K01493	dCMP deaminase [EC:3.5.4.12]	3.4e-45	COG2131	Deoxycytidylate deaminase (ComEB) (PDB:2HVV) (PUBMED:25746996;31954084)	6.2e-53	PF00383.24	Cytidine and deoxycytidylate deaminase zinc-binding region	6.7e-29
	PMM_0042	201	1	253	reverse	yes				COG4636	Endonuclease, Uma2 family (restriction endonuclease fold) (Uma2) (PDB:1WDJ) (PUBMED:17873039)	4.6e-16
	PMM_0042	201	362	1472	reverse	no	K07301	cation:H+ antiporter	3.5e-110	COG0530	Ca2+/Na+ antiporter (ECM27) (PDB:3V5S)	9.3e-93	PF01699.25	Sodium/calcium exchanger protein	1.5e-60
	PMM_0042	201	1852	2677	forward	no	K22468	polyphosphate kinase [EC:2.7.4.1]	1e-130	COG2326	Polyphosphate kinase 2, PPK2 family (PPK2) (PDB:3CZP)	1.3e-107	PF03976.15	Polyphosphate kinase 2 (PPK2)	1.8e-94
	PMM_0042	201	2776	3544	reverse	no	K02003	putative ABC transport system ATP-binding protein	9.7e-90	COG1136	ABC-type lipoprotein export system, ATPase component (LolD) (PDB:5GKO)	3.4e-78	PF00005.28	ABC transporter	3.4e-31
	PMM_0042	201	3559	4735	reverse	no	K02004	putative ABC transport system permease protein	1.8e-13	COG0577	ABC-type antimicrobial peptide transport system, permease component (SalY)	2.9e-92	PF02687.22	FtsX-like permease family	2.1e-06
	PMM_0042	201	4731	5865	reverse	no				COG1566	Multidrug resistance efflux pump EmrA (EmrA) (PDB:4TKO)	4.3e-61	PF16576.6	Barrel-sandwich domain of CusB or HlyD membrane-fusion	5e-14
	PMM_0042	202	2	959	forward	yes				COG0489!!!COG3206	Fe-S cluster carrier ATPase, Mrp/ApbC/NBP35 family (Mrp) (PDB:2PH1) (PUBMED:18616280;19114487;31709520)!!!Exopolysaccharide export protein/domain GumC/Wzc1 (GumC) (PUBMED:15003255;23089617)	8.3e-82	PF13614.7	AAA domain	3.5e-10
	PMM_0042	202	982	3757	reverse	no	K02335	DNA polymerase I [EC:2.7.7.7]	4.5e-196	COG0258!!!COG0749	5'-3' exonuclease Xni/ExoIX (flap endonuclease) (ExoIX) (PDB:3ZDA) (PUBMED:19000038;23821668)!!!DNA polymerase I, 3'-5' exonuclease and polymerase domains (PolA) (PDB:1D8Y)	5.20000000000002e-310	PF00476.21	DNA polymerase family A	5.9e-146
	PMM_0042	202	4083	4278	forward	no
	PMM_0042	203	1	217	reverse	yes
	PMM_0042	203	385	1192	forward	no	K21064	5-amino-6-(5-phospho-D-ribitylamino)uracil phosphatase [EC:3.1.3.104]	2.1e-57	COG0561	Hydroxymethylpyrimidine pyrophosphatase and other HAD family phosphatases (Cof) (PDB:1YMQ)	5.5e-79	PF08282.13	haloacid dehalogenase-like hydrolase	2.7e-55
	PMM_0042	203	1297	1669	forward	no
	PMM_0042	203	1665	2169	reverse	no				COG5766	Uncharacterized cyanobacterial/chloroplast membrane protein Ycf36, DUF1230 (PF06799) domain (Ycf36)	1.5e-50	PF06799.12	Conserved in the green lineage and diatoms 27	8.5e-56
	PMM_0042	203	2183	3098	forward	no	K01239	purine nucleosidase [EC:3.2.2.1]	5.1e-48	COG1957	Inosine-uridine nucleoside N-ribohydrolase (URH1) (PDB:1EZR)	2.2e-15	PF01156.20	Inosine-uridine preferring nucleoside hydrolase	6.5e-43
	PMM_0042	203	3159	5568	forward	no	K04066	primosomal protein N' (replication factor Y) (superfamily II helicase) [EC:3.6.4.-]	4.9e-253	COG1198	Primosomal protein N' (replication factor Y) - superfamily II helicase (PriA) (PDB:6DCR)	2.7e-238	PF17764.2	3'DNA-binding domain (3'BD)	3.1e-21
	PMM_0042	203	5653	6130	reverse	no	K22450	aralkylamine N-acetyltransferase [EC:2.3.1.87]	2.1e-67	COG0456	Ribosomal protein S18 acetylase RimI and related acetyltransferases (RimI) (PDB:1GHE)	1.3e-67	PF00583.26	Acetyltransferase (GNAT) family	3.5e-15
	PMM_0042	203	6265	7402	forward	no	K01956	carbamoyl-phosphate synthase small subunit [EC:6.3.5.5]	2.4e-195	COG0505	Carbamoylphosphate synthase small subunit (CarA) (PDB:1C30)	1.2e-148	PF00988.23	Carbamoyl-phosphate synthase small chain, CPSase domain	1.2e-54
	PMM_0042	203	7523	8330	forward	no				COG5779	Thylakoid acid phosphatase, contains TAP/TPM domain (TAP/TPM)	5.2e-77	PF04536.15	TPM domain	1.8e-09
	PMM_0042	203	8515	8908	reverse	no
	PMM_0042	203	9165	9672	reverse	no				COG1819	UDP:flavonoid glycosyltransferase YjiC, YdhE family (YjiC) (PDB:2ACV) (PUBMED:23974133)	2e-71	PF00201.19	UDP-glucoronosyl and UDP-glucosyl transferase	1.5e-20
	PMM_0042	203	10143	10785	forward	no
	PMM_0042	203	10815	11316	reverse	no							PF13650.7	Aspartyl protease	1.7e-10
	PMM_0042	203	11644	11953	forward	no
	PMM_0042	203	12433	12814	reverse	no				COG3264	Small-conductance mechanosensitive channel MscK (MscK)	3.7e-33	PF00924.19	Mechanosensitive ion channel	5.5e-11
	PMM_0042	203	12813	12948	reverse	yes				COG2095	Small neutral amino acid transporter SnatA, MarC family (MarC) (PUBMED:17954692;12761179)	1.4e-08
	PMM_0042	204	1	85	reverse	yes
	PMM_0042	204	212	1526	reverse	no	K06168	tRNA-2-methylthio-N6-dimethylallyladenosine synthase [EC:2.8.4.3]	2.1e-177	COG0621	tRNA A37 methylthiotransferase MiaB (MiaB) (PDB:4JC0) (PUBMED:17407324;20472640;20584901)	1.6e-189	PF04055.22	Radical SAM superfamily	2.9e-30
	PMM_0042	204	1612	2725	reverse	no	K11752	diaminohydroxyphosphoribosylaminopyrimidine deaminase / 5-amino-6-(5-phosphoribosylamino)uracil reductase [EC:3.5.4.26 1.1.1.193]	1.5e-159	COG0117!!!COG1985	Riboflavin biosynthesis protein RibD, pyrimidine deaminase domain (RibD1) (PDB:2O7P)!!!Pyrimidine reductase, riboflavin biosynthesis (RibD) (PDB:2O7P)	3.3e-122	PF01872.18	RibD C-terminal domain	8.4e-50
	PMM_0042	204	2755	3007	reverse	no
	PMM_0042	204	3067	3442	reverse	no				COG2363	Uncharacterized membrane protein YgdD, TMEM256/DUF423 family (YgdD)	2.7e-28	PF04241.16	Protein of unknown function (DUF423)	2.2e-34
	PMM_0042	204	3464	4289	forward	no	K02528	16S rRNA (adenine1518-N6/adenine1519-N6)-dimethyltransferase [EC:2.1.1.182]	4.6e-90	COG0030	16S rRNA A1518 and A1519 N6-dimethyltransferase RsmA/KsgA/DIM1 (may also have DNA glycosylase/AP lyase activity) (RsmA) (PDB:1QYR)	1.5e-63	PF00398.21	Ribosomal RNA adenine dimethylase	5.6e-60
	PMM_0042	204	4320	4821	forward	no				COG4636	Endonuclease, Uma2 family (restriction endonuclease fold) (Uma2) (PDB:1WDJ) (PUBMED:17873039)	2.2e-54	PF05685.13	Putative restriction endonuclease	3e-24
	PMM_0042	204	5127	5646	reverse	no
	PMM_0042	204	5699	6137	reverse	no	K09457	7-cyano-7-deazaguanine reductase [EC:1.7.1.13]	4.5e-55	COG0780	NADPH-dependent 7-cyano-7-deazaguanine reductase QueF, C-terminal domain, T-fold superfamily (QueFC) (PDB:3BP1) (PUBMED:14660578;17384645)	1.6e-56	PF14489.7	QueF-like protein	3e-31
	PMM_0042	204	6187	6790	forward	no	K03088	RNA polymerase sigma-70 factor, ECF subfamily	3.6e-51	COG1595	DNA-directed RNA polymerase specialized sigma subunit, sigma24 family (RpoE) (PDB:2Q1Z)	6.9e-50	PF04542.15	Sigma-70 region 2	4.5e-19
	PMM_0042	204	6759	7128	forward	no
	PMM_0042	204	7114	7333	forward	yes
	PMM_0042	205	246	813	forward	no				COG4636	Endonuclease, Uma2 family (restriction endonuclease fold) (Uma2) (PDB:1WDJ) (PUBMED:17873039)	3.1e-84	PF05685.13	Putative restriction endonuclease	5.3e-37
	PMM_0042	205	1249	2881	forward	yes				COG3119	Arylsulfatase A or related enzyme, AlkP superfamily (AslA) (PDB:1E1Z)	3.4e-261	PF00884.24	Sulfatase	9.3e-91
	PMM_0042	206	106	1309	forward	no	K10960	geranylgeranyl diphosphate/geranylgeranyl-bacteriochlorophyllide a reductase [EC:1.3.1.83 1.3.1.111]	2.5e-184	COG0644	Dehydrogenase (flavoprotein) (FixC) (PDB:4OPU)	5.6e-168	PF01494.20	FAD binding domain	3.7e-16
	PMM_0042	206	1479	2511	forward	no	K02536	UDP-3-O-[3-hydroxymyristoyl] glucosamine N-acyltransferase [EC:2.3.1.191]	1.6e-113	COG1044	UDP-3-O-[3-hydroxymyristoyl] glucosamine N-acyltransferase (LpxD) (PDB:6P83)	2.4e-42	PF00132.25	Bacterial transferase hexapeptide (six repeats)	1.2e-27
	PMM_0042	207	300	873	reverse	no				COG4636	Endonuclease, Uma2 family (restriction endonuclease fold) (Uma2) (PDB:1WDJ) (PUBMED:17873039)	6.1e-56	PF05685.13	Putative restriction endonuclease	1.2e-37
	PMM_0042	207	1202	1409	reverse	no
	PMM_0042	207	2148	2475	reverse	no				COG0724	RNA recognition motif (RRM) domain (RRM) (PDB:1HL6)	4e-28	PF00076.23	RNA recognition motif. (a.k.a. RRM, RBD, or RNP domain)	6.5e-24
	PMM_0042	207	3217	6019	reverse	no	K00525	ribonucleoside-diphosphate reductase alpha chain [EC:1.17.4.1]	1.3e-155	COG0209	Ribonucleotide reductase alpha subunit (NrdA) (PDB:1R1R)	9.7e-256	PF02867.16	Ribonucleotide reductase, barrel domain	1.7e-105
	PMM_0042	207	6283	7120	forward	no	K11206	deaminated glutathione amidase [EC:3.5.1.128]	4.3e-109	COG0388	Omega-amidase YafV/Nit2, hydrolyzes alpha-ketoglutaramate (Nit2) (PUBMED:28373563)	2e-100	PF00795.23	Carbon-nitrogen hydrolase	8.4e-63
	PMM_0042	207	7136	7898	forward	no				COG1651	Protein thiol-disulfide isomerase DsbC (DsbG) (PDB:2HI7)	1.1e-41	PF13462.7	Thioredoxin	1.4e-30
	PMM_0042	207	7903	8521	forward	no				COG1122	Energy-coupling factor transporter ATP-binding protein EcfA2 (EcfA2) (PDB:4HUQ)	5.6e-55	PF00005.28	ABC transporter	4.6e-30
	PMM_0042	207	8592	8754	reverse	yes							PF13545.7	Crp-like helix-turn-helix domain	2.4e-13
	PMM_0042	208	2	389	reverse	yes				COG2130	NADPH-dependent curcumin reductase CurA (CurA) (PDB:1V3T) (PUBMED:21467222)	5.1e-54	PF08240.13	Alcohol dehydrogenase GroES-like domain	4.3e-08
	PMM_0042	208	429	1227	reverse	no				COG3555	Aspartyl/asparaginyl beta-hydroxylase, cupin superfamily (LpxO2)	2.6e-129	PF05118.16	Aspartyl/Asparaginyl beta-hydroxylase	3e-18
	PMM_0042	208	1570	1684	reverse	no
	PMM_0042	208	2172	3642	forward	no				COG0044	Dihydroorotase or related cyclic amidohydrolase (AllB) (PDB:1J79)	9.9e-260	PF01979.21	Amidohydrolase family	6.3e-12
	PMM_0042	208	3709	4606	forward	no	K18013	3-keto-5-aminohexanoate cleavage enzyme [EC:2.3.1.247]	7.5e-74	COG3246	Uncharacterized conserved protein, DUF849 family (PDB:3C6C)	6e-159	PF05853.13	beta-keto acid cleavage enzyme	5.9e-72
	PMM_0042	208	4589	5411	forward	no				COG0596	2-succinyl-6-hydroxy-2,4-cyclohexadiene-1-carboxylate synthase MenH and related esterases, alpha/beta hydrolase fold (MenH) (PDB:4MYS)	1.7e-144	PF00561.21	alpha/beta hydrolase fold	3.8e-17
	PMM_0042	208	5419	5872	reverse	no				COG0251	Enamine deaminase RidA, house cleaning of reactive enamine intermediates, YjgF/YER057c/UK114 family (RidA) (PDB:1J7H) (PUBMED:22094463;32205462)	2.5e-60	PF01042.22	Endoribonuclease L-PSP	1e-20
	PMM_0042	208	5917	6718	reverse	no	K02510	4-hydroxy-2-oxoheptanedioate aldolase [EC:4.1.2.52]	1.3e-68	COG3836	2-keto-3-deoxy-L-rhamnonate aldolase RhmA (HpcH) (PDB:1DXE)	1.4e-127	PF03328.15	HpcH/HpaI aldolase/citrate lyase family	1.8e-33
	PMM_0042	208	6828	7275	reverse	no
	PMM_0042	208	7400	8834	reverse	no				COG1012	Acyl-CoA reductase or other NAD-dependent aldehyde dehydrogenase (AdhE) (PDB:1A4S)	3.4e-220	PF00171.23	Aldehyde dehydrogenase family	2.9e-103
	PMM_0042	209	1	292	reverse	yes				COG0568	DNA-directed RNA polymerase, sigma subunit (sigma70/sigma32) (RpoD) (PDB:1SIG)	1.6e-07	PF00140.21	Sigma-70 factor, region 1.2	2.8e-06
	PMM_0042	209	608	1139	forward	no
	PMM_0042	209	1155	2187	forward	no	K18208	renalase [EC:1.6.3.5]	8.4e-94	COG3380	Predicted NAD/FAD-dependent oxidoreductase (PDB:4ZCC)	3.3e-60	PF01593.25	Flavin containing amine oxidoreductase	2.4e-21
	PMM_0042	209	2179	2785	forward	no	K03789	[ribosomal protein S18]-alanine N-acetyltransferase [EC:2.3.1.266]	1.9e-51	COG0456	Ribosomal protein S18 acetylase RimI and related acetyltransferases (RimI) (PDB:1GHE)	8.8e-29	PF00583.26	Acetyltransferase (GNAT) family	2.3e-15
	PMM_0042	209	2907	5388	forward	no	K03696	ATP-dependent Clp protease ATP-binding subunit ClpC	0	COG0542	ATP-dependent Clp protease, ATP-binding subunit ClpA (ClpA) (PDB:1KSF)	0	PF07724.15	AAA domain (Cdc48 subfamily)	3.4e-59
	PMM_0042	209	5576	6389	forward	no	K00215	4-hydroxy-tetrahydrodipicolinate reductase [EC:1.17.1.8]	4.1e-77	COG0289	4-hydroxy-tetrahydrodipicolinate reductase (DapB) (PDB:1ARZ) (PUBMED:29684280)	5.2e-101	PF01113.21	Dihydrodipicolinate reductase, N-terminus	7.6e-35
	PMM_0042	209	6418	6745	forward	no	K05584	NAD(P)H-quinone oxidoreductase subunit M [EC:7.1.1.2]	1.2e-52	COG5672	NAD(P)H dehydrogenase cyanobacteria/chloroplast subunit M (NdhM) (PDB:6HUM) (PUBMED:15910282)	2.5e-38	PF10664.10	Cyanobacterial and plastid NDH-1 subunit M	2.9e-51
	PMM_0042	209	6831	7134	reverse	no	K02892	large subunit ribosomal protein L23	1.2e-24	COG0089	Ribosomal protein L23 (RplW) (PDB:1VS6)	4.8e-36	PF00276.21	Ribosomal protein L23	5.2e-31
	PMM_0042	209	7139	7784	reverse	no	K02926	large subunit ribosomal protein L4	1.9e-77	COG0088	Ribosomal protein L4 (RplD) (PDB:1VS6)	3.9e-75	PF00573.23	Ribosomal protein L4/L1 family	2.2e-62
	PMM_0042	209	7792	8428	reverse	no	K02906	large subunit ribosomal protein L3	1.6e-96	COG0087	Ribosomal protein L3 (RplC) (PDB:1VS6)	2.1e-73	PF00297.23	Ribosomal protein L3	3.2e-18
	PMM_0042	209	8642	10313	reverse	yes				COG0243	Anaerobic selenocysteine-containing dehydrogenase (BisC) (PDB:1EU1)	1.9e-238	PF00384.23	Molybdopterin oxidoreductase	1.6e-19
	PMM_0042	210	595	1408	forward	no				COG2227	2-polyprenyl-3-methyl-5-hydroxy-6-metoxy-1,4-benzoquinol methylase (UbiG) (PDB:1BHJ)	8.9e-61	PF08241.13	Methyltransferase domain	1.4e-12
	PMM_0042	210	1586	1958	reverse	no				COG5765	Uncharacterized cyanobacterial/chloroplast stress-induced protein Ycf35, DUF1257 domain (Ycf35) (PUBMED:12384281)	4.8e-54	PF06868.12	Protein of unknown function (DUF1257)	1.8e-27
	PMM_0042	210	2101	3607	reverse	no				COG0464	AAA+-type ATPase, SpoVK/Ycf46/Vps4 family (SpoVK) (PDB:3SYL)	3.1e-232	PF00004.30	ATPase family associated with various cellular activities (AAA)	1.6e-26
	PMM_0042	210	3659	3974	reverse	no
	PMM_0042	210	4232	5159	forward	no	K00858	NAD+ kinase [EC:2.7.1.23]	1.7e-66	COG0061	NAD kinase (NadK) (PDB:1SUW)	2.6e-80	PF01513.22	ATP-NAD kinase	1.5e-52
	PMM_0042	210	5161	5821	reverse	yes
	PMM_0042	211	113	440	forward	no
	PMM_0042	211	489	738	forward	no
	PMM_0042	211	670	1846	reverse	no	K23975	L-aspartate semialdehyde sulfurtransferase [EC:2.8.1.16]	9.2e-172	COG1900	Sulfur incorporation enzyme MA1821 (anaerobic homocysteine biosynthesis), HcyBio/DUF39 family (HcyBio) (PUBMED:25315403)	4.8e-156	PF01837.17	Homocysteine biosynthesis enzyme, sulfur-incorporation	1.7e-139
	PMM_0042	211	1842	2610	reverse	no				COG0596	2-succinyl-6-hydroxy-2,4-cyclohexadiene-1-carboxylate synthase MenH and related esterases, alpha/beta hydrolase fold (MenH) (PDB:4MYS)	8.7e-58	PF12697.8	Alpha/beta hydrolase family	2e-24
	PMM_0042	211	2757	4113	reverse	no				COG0515	Serine/threonine protein kinase (SPS1) (PDB:6G4J)	6e-94	PF00069.26	Protein kinase domain	1.8e-31
	PMM_0042	211	4185	4731	forward	no	K08316	16S rRNA (guanine966-N2)-methyltransferase [EC:2.1.1.171]	5.7e-51	COG0742	16S rRNA G966 N2-methylase RsmD (RsmD) (PDB:2IFT)	2.6e-40	PF03602.16	Conserved hypothetical protein 95	8.3e-46
	PMM_0042	211	4753	5320	forward	no
	PMM_0042	211	5357	6821	reverse	no				COG0463!!!COG2226	Glycosyltransferase involved in cell wall bisynthesis (WcaA) (PDB:5MLZ)!!!Ubiquinone/menaquinone biosynthesis C-methylase UbiE/MenG (UbiE) (PDB:4OBW)	5.4e-173	PF00535.27	Glycosyl transferase family 2	1.3e-25
	PMM_0042	211	7204	7630	reverse	no
	PMM_0042	211	8053	9316	forward	no	K00789	S-adenosylmethionine synthetase [EC:2.5.1.6]	2.3e-177	COG0192	S-adenosylmethionine synthetase (MetK) (PDB:1FUG)	1.5e-176	PF02773.17	S-adenosylmethionine synthetase, C-terminal domain	1.9e-66
	PMM_0042	211	9405	11304	forward	no	K04079	molecular chaperone HtpG	3.6e-161	COG0326	Molecular chaperone, HSP90 family (HtpG) (PDB:1Y4S) (PUBMED:30150682)	4.7e-262	PF00183.19	Hsp90 protein	1.2e-62
	PMM_0042	211	11303	12215	forward	yes	K12988	alpha-1,3-rhamnosyltransferase [EC:2.4.1.-]	1.3e-70	COG0463	Glycosyltransferase involved in cell wall bisynthesis (WcaA) (PDB:5MLZ)	5.1e-97	PF00535.27	Glycosyl transferase family 2	8.4e-36
	PMM_0042	211	11303	12215	forward	yes	K16698	teichuronic acid biosynthesis glycosyltransferase TuaG [EC:2.4.-.-]	8.7e-70	COG0463	Glycosyltransferase involved in cell wall bisynthesis (WcaA) (PDB:5MLZ)	5.1e-97	PF00535.27	Glycosyl transferase family 2	8.4e-36
	PMM_0042	211	11303	12215	forward	yes	K12983	UDP-glucose:(glucosyl)LPS beta-1,3-glucosyltransferase [EC:2.4.1.-]	7.9e-62	COG0463	Glycosyltransferase involved in cell wall bisynthesis (WcaA) (PDB:5MLZ)	5.1e-97	PF00535.27	Glycosyl transferase family 2	8.4e-36
	PMM_0042	212	0	111	forward	yes
	PMM_0042	212	189	990	reverse	no	K08641	zinc D-Ala-D-Ala dipeptidase [EC:3.4.13.22]	8.9e-20	COG3786	L,D-peptidoglycan transpeptidase YkuD, ErfK/YbiS/YcfS/YnhG family (PUBMED:16647082)	3.1e-58	PF03734.15	L,D-transpeptidase catalytic domain	3.4e-07
	PMM_0042	212	1041	1716	forward	no	K00588	caffeoyl-CoA O-methyltransferase [EC:2.1.1.104]	2.5e-42	COG4122	tRNA 5-hydroxyU34 O-methylase TrmR/YrrM (TrmR) (PDB:1H1D) (PUBMED:29982645)	5.3e-83	PF01596.18	O-methyltransferase	6.2e-36
	PMM_0042	212	1914	2283	forward	no				COG0607	Rhodanese-related sulfurtransferase (PspE) (PDB:1TQ1)	1.8e-32	PF00581.21	Rhodanese-like domain	2e-16
	PMM_0042	212	2362	4543	reverse	no	K02690	photosystem I P700 chlorophyll a apoprotein A2	0	COG5702	Photosystem I reaction center subunit A2, PsaB (PsaB) (PDB:4KT0) (PUBMED:11687205;11418848)	0	PF00223.20	Photosystem I psaA/psaB protein	0
	PMM_0042	212	4558	6877	reverse	no	K02689	photosystem I P700 chlorophyll a apoprotein A1	0	COG5701	Photosystem I reaction center subunit A1, PsaA (PsaA) (PDB:4KT0) (PUBMED:11687205;11418848)	0	PF00223.20	Photosystem I psaA/psaB protein	0
	PMM_0042	212	7199	8159	reverse	no	K04040	chlorophyll/bacteriochlorophyll a synthase [EC:2.5.1.62 2.5.1.133]	7.7e-157	COG0382	4-hydroxybenzoate polyprenyltransferase (UbiA) (PDB:4OD4) (PUBMED:28830929)	3.1e-121	PF01040.19	UbiA prenyltransferase family	1.3e-38
	PMM_0042	212	8279	8624	forward	yes				COG0383	Alpha-mannosidase (MngB) (PDB:5KBP) (PUBMED:14645248)	2.7e-14
	PMM_0042	213	1	169	forward	yes				COG2099	Precorrin-6x reductase (CobK) (PDB:4X7G)	4.9e-06
	PMM_0042	213	168	1236	forward	no	K02188	cobalt-precorrin-5B (C1)-methyltransferase [EC:2.1.1.195]	6.2e-110	COG1903	Cobalamin biosynthesis protein CbiD (cobalt-precorrin-5B C-methyltransferase) (CbiD) (PDB:1SR8)	1.3e-139	PF01888.18	CbiD	1.8e-74
	PMM_0042	213	1370	2039	reverse	no				COG5413	Uncharacterized integral membrane protein	7.6e-74	PF10063.10	Uncharacterized integral membrane protein (DUF2301)	6.6e-59
	PMM_0042	213	2543	2891	reverse	no				COG4859	Uncharacterized protein, contains DUF2185 domain	2.9e-29	PF09951.10	Protein of unknown function (DUF2185)	8.5e-32
	PMM_0042	213	3026	4517	reverse	no	K01657	anthranilate synthase component I [EC:4.1.3.27]	5.4e-198	COG0147	Anthranilate/para-aminobenzoate synthases component I (TrpE) (PDB:1I1Q)	1.4e-197	PF00425.19	chorismate binding enzyme	3.6e-96
	PMM_0042	213	4571	5696	reverse	no	K07079	uncharacterized protein	5.1e-127	COG1453	Predicted oxidoreductase of the aldo/keto reductase family	1.8e-136	PF00248.22	Aldo/keto reductase family	3.1e-20
	PMM_0042	213	5767	6526	forward	yes				COG0451	Nucleoside-diphosphate-sugar epimerase (WcaG) (PDB:2X4G)	4.8e-109	PF01370.22	NAD dependent epimerase/dehydratase family	9.9e-25
	PMM_0042	214	0	2004	forward	yes	K01595	phosphoenolpyruvate carboxylase [EC:4.1.1.31]	3.7e-235	COG2352	Phosphoenolpyruvate carboxylase (Ppc) (PDB:1FIY)	1.9e-213	PF00311.18	Phosphoenolpyruvate carboxylase	2.4e-258
	PMM_0042	214	2057	2282	forward	no				COG1143	Formate hydrogenlyase subunit 6/NADH:ubiquinone oxidoreductase 23 kD subunit (chain I) (NuoI) (PDB:1B0P)	1.4e-35	PF12838.8	4Fe-4S dicluster domain	2e-09
	PMM_0042	214	2452	4972	forward	no	K02469	DNA gyrase subunit A [EC:5.6.2.2]	0	COG0188	DNA gyrase/topoisomerase IV, subunit A (GyrA) (PDB:1SUU)	1.1e-253	PF00521.21	DNA gyrase/topoisomerase IV, subunit A	6e-144
	PMM_0042	214	5212	5560	forward	no							PF13031.7	Protein of unknown function (DUF3892)	5.4e-10
	PMM_0042	214	5918	6473	reverse	no				COG3415	CRISPR-associated protein Csa3, CARF domain (Csa3) (PDB:2WTE) (PUBMED:21093452)	3.2e-54	PF13592.7	Winged helix-turn helix	3e-14
	PMM_0042	214	6607	10363	reverse	no	K03403	magnesium chelatase subunit H [EC:6.6.1.1]	0	COG1429	Cobalamin biosynthesis protein CobN, Mg-chelatase (CobN) (PDB:4ZHJ)	0	PF02514.17	CobN/Magnesium Chelatase	0
	PMM_0042	214	10430	11189	forward	no				COG4094	Uncharacterized membrane protein	1.2e-19	PF07298.12	NnrU protein	3.4e-30
	PMM_0042	214	11185	11485	forward	no
	PMM_0042	214	11611	12958	reverse	no	K01939	adenylosuccinate synthase [EC:6.3.4.4]	2e-190	COG0104	Adenylosuccinate synthase (PurA) (PDB:1ADE)	6.2e-200	PF00709.22	Adenylosuccinate synthetase	7.8e-180
	PMM_0042	214	13167	14115	forward	no				COG0031	Cysteine synthase (CysK) (PDB:1FCJ)	2.6e-136	PF00291.26	Pyridoxal-phosphate dependent enzyme	5.6e-60
	PMM_0042	214	14168	14783	forward	no	K01693	imidazoleglycerol-phosphate dehydratase [EC:4.2.1.19]	1.8e-108	COG0131	Imidazoleglycerol phosphate dehydratase HisB (HisB2) (PDB:1RHY)	3.7e-83	PF00475.19	Imidazoleglycerol-phosphate dehydratase	4.7e-66
	PMM_0042	214	14870	15434	forward	no				COG5712	Photosystem I assembly protein Ycf4 (Ycf4)	5.1e-55	PF02392.17	Ycf4	6.2e-74
	PMM_0042	214	15423	16038	forward	yes				COG0405	Gamma-glutamyltranspeptidase (Ggt) (PDB:2Z8I) (PUBMED:16618936)	1.6e-33	PF01019.22	Gamma-glutamyltranspeptidase	1.1e-49
	PMM_0042	215	1	907	reverse	yes
	PMM_0042	215	881	1496	reverse	no
	PMM_0042	215	1725	3174	reverse	no	K03606	putative colanic acid biosysnthesis UDP-glucose lipid carrier transferase	5.2e-129	COG1086!!!COG2148	NDP-sugar epimerase, includes UDP-GlcNAc-inverting 4,6-dehydratase FlaA1 and capsular polysaccharide biosynthesis protein EpsC (FlaA1) (PDB:2GN4)!!!Sugar transferase involved in LPS biosynthesis (colanic, teichoic acid) (WcaJ) (PDB:5W7L)	4e-120	PF02397.17	Bacterial sugar transferase	6e-66
	PMM_0042	215	3191	3683	forward	no	K03101	signal peptidase II [EC:3.4.23.36]	9.7e-49	COG0597	Lipoprotein signal peptidase (LspA) (PDB:5DIR)	1.1e-48	PF01252.19	Signal peptidase (SPase) II	1.4e-36
	PMM_0042	215	3651	5046	reverse	no	K03606	putative colanic acid biosysnthesis UDP-glucose lipid carrier transferase	1.4e-174	COG1086!!!COG2148	NDP-sugar epimerase, includes UDP-GlcNAc-inverting 4,6-dehydratase FlaA1 and capsular polysaccharide biosynthesis protein EpsC (FlaA1) (PDB:2GN4)!!!Sugar transferase involved in LPS biosynthesis (colanic, teichoic acid) (WcaJ) (PDB:5W7L)	2.7e-126	PF02397.17	Bacterial sugar transferase	8.1e-66
	PMM_0042	216	269	881	reverse	no				COG4636	Endonuclease, Uma2 family (restriction endonuclease fold) (Uma2) (PDB:1WDJ) (PUBMED:17873039)	6.3e-75	PF05685.13	Putative restriction endonuclease	2.4e-33
	PMM_0042	216	974	2144	reverse	no				COG0457!!!COG0463	Tetratricopeptide (TPR) repeat (TPR) (PDB:3AS4)!!!Glycosyltransferase involved in cell wall bisynthesis (WcaA) (PDB:5MLZ)	6.1e-111	PF00515.29	Tetratricopeptide repeat	4.2e-29
	PMM_0042	216	2160	3246	forward	yes	K10536	agmatine deiminase [EC:3.5.3.12]	6.1e-120	COG2957	Agmatine/peptidylarginine deiminase (AguA) (PDB:1VKP)	7.4e-111	PF04371.16	Porphyromonas-type peptidyl-arginine deiminase	8e-108
	PMM_0042	217	0	1140	forward	yes				COG3395	D-threonate/D-erythronate kinase OtnK and related C4-acid sugar kinases, YgbK/DUF1537 family (OtnK) (PDB:1YZY) (PUBMED:27402745)	5.5e-149	PF07005.12	Sugar-binding N-terminal domain	1.1e-46
	PMM_0042	217	1380	2820	forward	no	K02005	HlyD family secretion protein	1.3e-91	COG0845	Multidrug efflux pump subunit AcrA (membrane-fusion protein) (AcrA) (PDB:1T5E)	1.2e-81	PF16576.6	Barrel-sandwich domain of CusB or HlyD membrane-fusion	3.4e-25
	PMM_0042	217	1380	2820	forward	no	K03585	membrane fusion protein, multidrug efflux system	1.8e-81	COG0845	Multidrug efflux pump subunit AcrA (membrane-fusion protein) (AcrA) (PDB:1T5E)	1.2e-81	PF16576.6	Barrel-sandwich domain of CusB or HlyD membrane-fusion	3.4e-25
	PMM_0042	217	2816	4094	forward	yes				COG0841	Multidrug efflux pump subunit AcrB (AcrB) (PDB:1IWG)	1.2e-163	PF00873.20	AcrB/AcrD/AcrF family	5.8e-110
	PMM_0042	218	39	1452	reverse	no				COG4946	Uncharacterized N-terminal domain of tricorn protease, contains WD40 repeats	1.5e-39	PF13205.7	Bacterial Ig-like domain	1.3e-07
	PMM_0042	218	1456	2467	reverse	no	K07089	uncharacterized protein	2.8e-77	COG0701	Uncharacterized membrane protein YraQ, UPF0718 family (YraQ)	8.8e-66	PF03773.14	Predicted permease	5.6e-69
	PMM_0042	218	2472	2652	reverse	no
	PMM_0042	218	2763	2991	forward	yes				COG0803	ABC-type Zn uptake system ZnuABC, Zn-binding component ZnuA (ZnuA) (PDB:1K0F)	4.1e-11	PF01297.18	Zinc-uptake complex component A periplasmic	3.3e-10
	PMM_0042	219	2	269	forward	yes							PF03050.15	Transposase IS66 family	5e-07
	PMM_0042	219	361	1021	forward	no				COG2135	ssDNA abasic site-binding protein YedK/HMCES, SRAP family (SRAP) (PDB:1ZN6) (PUBMED:30554877;31504793)	1.5e-77	PF02586.15	SOS response associated peptidase (SRAP)	2e-18
	PMM_0042	219	1047	2220	forward	no				COG2814	Predicted arabinose efflux permease AraJ, MFS family (AraJ) (PDB:4LDS)	5e-137	PF07690.17	Major Facilitator Superfamily	3.1e-38
	PMM_0042	219	2228	2855	reverse	no				COG2226	Ubiquinone/menaquinone biosynthesis C-methylase UbiE/MenG (UbiE) (PDB:4OBW)	2.9e-51	PF08241.13	Methyltransferase domain	3.4e-06
	PMM_0042	220	2	1598	reverse	yes	K03802	cyanophycin synthetase [EC:6.3.2.29 6.3.2.30]	2.3e-199	COG0769!!!COG1181	UDP-N-acetylmuramyl tripeptide synthase (MurE) (PDB:1E8C)!!!D-alanine-D-alanine ligase or related ATP-grasp enzyme (DdlA) (PDB:1E4E)	2.3e-238	PF18921.1	Cyanophycin synthase-like N-terminal domain	4.5e-46
	PMM_0042	220	1705	2569	reverse	no	K13282	cyanophycinase [EC:3.4.15.6]	2.3e-87	COG4242	Cyanophycinase and related exopeptidases (CphB) (PDB:3EN0)	3e-123	PF03575.18	Peptidase family S51	1.2e-25
	PMM_0042	220	2768	3296	reverse	yes
	PMM_0042	221	3	489	reverse	no	K01788	N-acylglucosamine-6-phosphate 2-epimerase [EC:5.1.3.9]	1.9e-68	COG3010	Putative N-acetylmannosamine-6-phosphate epimerase (NanE) (PDB:1Y0E)	3.1e-45	PF04131.15	Putative N-acetylmannosamine-6-phosphate epimerase	1.4e-39
	PMM_0042	221	485	692	reverse	no				COG1923	sRNA-binding regulator protein Hfq (Hfq) (PDB:1HK9)	9.3e-07
	PMM_0042	221	710	1325	reverse	no							PF11320.9	Protein of unknown function (DUF3122)	1.3e-06
	PMM_0042	221	1343	2012	reverse	no	K10773	endonuclease III [EC:4.2.99.18]	5.2e-80	COG0177	Endonuclease III (Nth) (PDB:4UOB)	6.6e-86	PF00730.26	HhH-GPD superfamily base excision DNA repair protein	2.1e-28
	PMM_0042	221	2015	3110	reverse	no	K11749	regulator of sigma E protease [EC:3.4.24.-]	1.5e-106	COG0750	Membrane-associated protease RseP, regulator of RpoE activity (RseP)	6.1e-89	PF02163.23	Peptidase family M50	6.1e-68
	PMM_0042	221	3277	4525	forward	no	K01696	tryptophan synthase beta chain [EC:4.2.1.20]	5.7e-231	COG0133	Tryptophan synthase beta chain (TrpB) (PDB:2DH5)	3.3e-187	PF00291.26	Pyridoxal-phosphate dependent enzyme	4.2e-50
	PMM_0042	221	4525	4963	forward	no							PF13103.7	TonB C terminal	8.9e-06
	PMM_0042	221	5080	5425	forward	yes
	PMM_0042	222	2	224	reverse	yes
	PMM_0042	222	262	1318	reverse	no	K01626	3-deoxy-7-phosphoheptulonate synthase [EC:2.5.1.54]	5.5e-129	COG0722	3-deoxy-D-arabino-heptulosonate 7-phosphate (DAHP) synthase (AroG1) (PDB:6U8J)	1.6e-134	PF00793.21	DAHP synthetase I family	7.4e-106
	PMM_0042	222	1451	2891	reverse	no	K01892	histidyl-tRNA synthetase [EC:6.1.1.21]	9.9e-149	COG0124	Histidyl-tRNA synthetase (HisS) (PDB:1KMM)	2.1e-153	PF13393.7	Histidyl-tRNA synthetase	8.4e-44
	PMM_0042	222	3003	4506	forward	no				COG0459	Chaperonin GroEL (HSP60 family) (GroEL) (PDB:1AON)	8.9e-123	PF00118.25	TCP-1/cpn60 chaperonin family	1.8e-101
	PMM_0042	222	4502	5342	forward	no
	PMM_0042	222	5455	6046	reverse	no	K06187	recombination protein RecR	1.5e-98	COG0353	Recombinational DNA repair protein RecR (RecR) (PDB:2JGR) (PUBMED:26337406)	3.5e-83	PF13662.7	Toprim domain	1.1e-22
	PMM_0042	222	6070	6391	reverse	no	K09747	uncharacterized protein	3.9e-36	COG0718	DNA-binding nucleoid-associated protein YbaB/EfbC (YbaB) (PDB:1J8B) (PUBMED:19594923;22544270)	1.3e-26	PF02575.17	YbaB/EbfC DNA-binding family	2.9e-30
	PMM_0042	222	6544	7537	forward	no	K00053	ketol-acid reductoisomerase [EC:1.1.1.86]	2.4e-155	COG0059	Ketol-acid reductoisomerase (IlvC) (PDB:1NP3)	4.6e-152	PF07991.13	Acetohydroxy acid isomeroreductase, NADPH-binding domain	3.1e-79
	PMM_0042	222	7673	8534	reverse	yes				COG0739	Murein DD-endopeptidase MepM and murein hydrolase activator NlpD, contains LysM domain (NlpD) (PDB:2GU1)	1.9e-109	PF01551.23	Peptidase family M23	2e-19
	PMM_0042	223	0	1590	forward	yes				COG0750	Membrane-associated protease RseP, regulator of RpoE activity (RseP)	1e-108
	PMM_0042	223	1545	2139	reverse	no				COG1403	5-methylcytosine-specific restriction endonuclease McrA (McrA)	1.6e-46	PF01844.24	HNH endonuclease	3e-09
	PMM_0042	223	2274	2907	forward	no	K01817	phosphoribosylanthranilate isomerase [EC:5.3.1.24]	9.2e-68	COG0135	Phosphoribosylanthranilate isomerase (TrpF) (PDB:1DL3)	9.4e-58	PF00697.23	N-(5'phosphoribosyl)anthranilate (PRA) isomerase	2.4e-36
	PMM_0042	223	3141	3525	forward	no
	PMM_0042	223	3666	4140	forward	no				COG1765	Uncharacterized OsmC-related protein (YhfA) (PDB:1LQL)	5.6e-15
	PMM_0042	223	4130	4622	reverse	no				COG1247	L-amino acid N-acyltransferase MnaT (MnaT) (PDB:3DR6) (PUBMED:27941785)	1.2e-23	PF00583.26	Acetyltransferase (GNAT) family	1e-18
	PMM_0042	223	4836	5940	forward	no	K10255	acyl-lipid omega-6 desaturase (Delta-12 desaturase) [EC:1.14.19.23 1.14.19.45]	1.7e-103	COG3239	Fatty acid desaturase (DesA)	2.7e-108	PF00487.25	Fatty acid desaturase	7.7e-35
	PMM_0042	223	5952	6486	forward	no	K01515	ADP-ribose pyrophosphatase [EC:3.6.1.13]	3.9e-41	COG0494	8-oxo-dGTP pyrophosphatase MutT and related house-cleaning NTP pyrophosphohydrolases, NUDIX family (MutT) (PDB:4V14)	3.5e-29	PF00293.29	NUDIX domain	4.3e-15
	PMM_0042	223	6599	6962	forward	no	K17892	ferredoxin-thioredoxin reductase catalytic chain [EC:1.8.7.2]	1.9e-52	COG4802	Ferredoxin-thioredoxin reductase, catalytic subunit (FtrB) (PDB:1DJ7)	1.7e-43	PF02943.16	Ferredoxin thioredoxin reductase catalytic beta chain	1.1e-36
	PMM_0042	223	6961	7339	forward	no	K09763	uncharacterized protein	3.2e-37	COG1547	Predicted metal-dependent hydrolase (YpuF) (PDB:2CWY)	2.6e-31	PF03745.15	Domain of unknown function (DUF309)	1.2e-24
	PMM_0042	223	7875	10383	forward	yes	K20444	O-antigen biosynthesis protein [EC:2.4.1.-]	1.2e-119	COG1196!!!COG1215!!!COG1216!!!COG2227	Chromosome segregation ATPase Smc (Smc) (PDB:5XG3)!!!Glycosyltransferase, catalytic subunit of cellulose synthase and poly-beta-1,6-N-acetylglucosamine synthase (BcsA) (PDB:4HG6)!!!Glycosyltransferase, GT2 family (WcaE) (PDB:2Z86)!!!2-polyprenyl-3-methyl-5-hydroxy-6-metoxy-1,4-benzoquinol methylase (UbiG) (PDB:1BHJ)	3.1e-168	PF00535.27	Glycosyl transferase family 2	4.1e-49
	PMM_0042	224	1	178	reverse	yes				COG0008	Glutamyl- or glutaminyl-tRNA synthetase (GlnS) (PDB:1EUQ)	8e-23	PF00749.22	tRNA synthetases class I (E and Q), catalytic domain	7e-28
	PMM_0042	224	258	1164	reverse	no	K02016	iron complex transport system substrate-binding protein	1.7e-37	COG0614	ABC-type Fe3+-hydroxamate transport system, periplasmic component (FepB) (PDB:1ESZ)	2.2e-68	PF01497.19	Periplasmic binding protein	3.5e-19
	PMM_0042	224	1173	1428	reverse	no	K02221	YggT family protein	4e-27	COG0762	Cytochrome b6 maturation protein CCB3/Ycf19 and related maturases, YggT family (Ycf19)	5.9e-19	PF02325.18	YGGT family	4.5e-21
	PMM_0042	224	1635	2001	reverse	no
	PMM_0042	224	2039	3191	reverse	no	K09001	anhydro-N-acetylmuramic acid kinase [EC:2.7.1.170]	6.8e-143	COG2377	1,6-Anhydro-N-acetylmuramate kinase (AnmK) (PDB:3CQY) (PUBMED:15901686)	4.3e-93	PF03702.15	Anhydro-N-acetylmuramic acid kinase	1.1e-106
	PMM_0042	224	3269	4295	reverse	no				COG0604	NADPH:quinone reductase or related Zn-dependent oxidoreductase (Qor) (PDB:2VCY)	1.4e-130	PF13602.7	Zinc-binding dehydrogenase	2.7e-22
	PMM_0042	224	4368	5280	reverse	no	K13283	ferrous-iron efflux pump FieF	1.3e-72	COG0053	Divalent metal cation (Fe/Co/Zn/Cd) efflux pump (FieF) (PDB:2QFI)	5.1e-113	PF01545.22	Cation efflux family	2.9e-39
	PMM_0042	224	5399	6431	forward	no	K02483	two-component system, OmpR family, response regulator	1.6e-79	COG0745!!!COG2198!!!COG2204!!!COG3706!!!COG5002	DNA-binding response regulator, OmpR family, contains REC and winged-helix (wHTH) domain (OmpR) (PDB:1XHF)!!!HPt (histidine-containing phosphotransfer) domain (HPtr) (PDB:3IQT)!!!DNA-binding transcriptional response regulator, NtrC family, contains REC, AAA-type ATPase, and a Fis-type DNA-binding domains (AtoC) (PDB:1ZY2)!!!Two-component response regulator, PleD family, consists of two REC domain…	2.7e-118	PF00072.25	Response regulator receiver domain	3.1e-30
	PMM_0042	224	6427	7939	reverse	no	K01912	phenylacetate-CoA ligase [EC:6.2.1.30]	8.4e-44	COG1541	Phenylacetate-coenzyme A ligase PaaK, adenylate-forming domain family (PaaK) (PDB:2Y4O)	7.9e-220
	PMM_0042	224	8036	9008	forward	yes				COG0784!!!COG5002	CheY-like REC (receiver) domain, includes chemotaxis protein CheY and sporulation regulator Spo0F (CheY) (PDB:6QRJ)!!!Sensor histidine kinase WalK (WalK) (PDB:4I5S)	7.2e-73	PF00072.25	Response regulator receiver domain	2.7e-22
	PMM_0042	225	0	291	forward	yes
	PMM_0042	225	301	853	forward	no
	PMM_0042	225	925	1564	forward	no	K03684	ribonuclease D [EC:3.1.13.5]	3.3e-57	COG0349	Ribonuclease D (Rnd) (PDB:5C0Y) (PUBMED:18821773)	3.6e-65	PF01612.21	3'-5' exonuclease	2.4e-36
	PMM_0042	225	1596	2187	reverse	no				COG5403	Uncharacterized conserved protein, DUF937 domain	3.4e-25	PF06078.12	Bacterial protein of unknown function (DUF937)	2.6e-28
	PMM_0042	225	2370	3981	reverse	no	K01810	glucose-6-phosphate isomerase [EC:5.3.1.9]	7.1e-119	COG0166	Glucose-6-phosphate isomerase (Pgi) (PDB:1B0Z)	2.9e-236	PF00342.20	Phosphoglucose isomerase	2.4e-59
	PMM_0042	226	2	149	reverse	yes				COG5716	Photosystem II reaction center D1, PsbA (PsbA) (PDB:1S5L)	1.4e-17
	PMM_0042	226	285	2142	reverse	no	K02189	cobalt-precorrin 5A hydrolase [EC:3.7.1.12]	2.4e-92	COG1010!!!COG2073	Precorrin-3B methylase (CobJ) (PDB:2ZVB)!!!Cobalamin biosynthesis protein CbiG (CbiG)	2e-180	PF00590.21	Tetrapyrrole (Corrin/Porphyrin) Methylases	1.3e-37
	PMM_0042	226	285	2142	reverse	no	K13541	cobalt-precorrin 5A hydrolase / precorrin-3B C17-methyltransferase [EC:3.7.1.12 2.1.1.131]	4.4e-223	COG1010!!!COG2073	Precorrin-3B methylase (CobJ) (PDB:2ZVB)!!!Cobalamin biosynthesis protein CbiG (CbiG)	2e-180	PF00590.21	Tetrapyrrole (Corrin/Porphyrin) Methylases	1.3e-37
	PMM_0042	226	285	2142	reverse	no	K05934	precorrin-3B C17-methyltransferase [EC:2.1.1.131]	4.8e-108	COG1010!!!COG2073	Precorrin-3B methylase (CobJ) (PDB:2ZVB)!!!Cobalamin biosynthesis protein CbiG (CbiG)	2e-180	PF00590.21	Tetrapyrrole (Corrin/Porphyrin) Methylases	1.3e-37
	PMM_0042	226	2131	2866	reverse	no	K03394	precorrin-2/cobalt-factor-2 C20-methyltransferase [EC:2.1.1.130 2.1.1.151]	1.1e-79	COG2243	Precorrin-2 methylase (CobF) (PDB:2QBU)	3.1e-60	PF00590.21	Tetrapyrrole (Corrin/Porphyrin) Methylases	4.4e-38
	PMM_0042	226	2942	4175	reverse	no	K00595	precorrin-6B C5,15-methyltransferase / cobalt-precorrin-6B C5,C15-methyltransferase [EC:2.1.1.132 2.1.1.289 2.1.1.196]	1.4e-123	COG2241!!!COG2242	Precorrin-6B methylase 1 (CobL)!!!Precorrin-6B methylase 2 (CobL) (PDB:1F38)	1.1e-105	PF00590.21	Tetrapyrrole (Corrin/Porphyrin) Methylases	3.4e-18
	PMM_0042	226	4288	4876	reverse	no	K03386	peroxiredoxin 2/4 [EC:1.11.1.24]	2e-106	COG0450	Alkyl hydroperoxide reductase subunit AhpC (peroxiredoxin) (AhpC) (PDB:2RII)	1.1e-76	PF00578.22	AhpC/TSA family	1.5e-43
	PMM_0042	227	1	1174	forward	yes				COG1252	NADH dehydrogenase, FAD-containing subunit (Ndh) (PDB:5NA4)	2.8e-100	PF07992.15	Pyridine nucleotide-disulphide oxidoreductase	5.8e-34
	PMM_0042	227	1219	1747	forward	no				COG2979!!!COG4674	Uncharacterized membrane protein YebE, DUF533 family (YebE)!!!ABC-type uncharacterized transport system, ATPase component (PUBMED:10686096)	1.1e-11
	PMM_0042	227	1862	3854	forward	no				COG3670	Carotenoid cleavage dioxygenase or a related enzyme (PDB:2BIW)	1.9e-160	PF03055.16	Retinal pigment epithelial membrane protein	5.1e-45
	PMM_0042	228	2	578	forward	yes							PF07592.12	Rhodopirellula transposase DDE domain	1.5e-51
	PMM_0042	228	622	2476	reverse	no	K00820	glutamine---fructose-6-phosphate transaminase (isomerizing) [EC:2.6.1.16]	5.4e-240	COG0449	Glucosamine 6-phosphate synthetase, contains amidotransferase and phosphosugar isomerase domains (GlmS) (PDB:2J6H)	2e-241	PF01380.23	SIS domain	8e-56
	PMM_0042	228	2504	3023	reverse	no	K09005	uncharacterized protein	4.4e-39	COG1430	Uncharacterized conserved membrane protein, UPF0127 family (PDB:3M7A)	1.3e-33	PF02643.16	Uncharacterized ACR, COG1430	1.2e-28
	PMM_0042	228	3069	4143	reverse	no	K00254	dihydroorotate dehydrogenase [EC:1.3.5.2]	1.2e-143	COG0167	Dihydroorotate dehydrogenase (PyrD) (PDB:1GT8)	3.4e-116	PF01180.22	Dihydroorotate dehydrogenase	2e-94
	PMM_0042	228	4788	5406	forward	no
	PMM_0042	228	5793	6048	reverse	no				COG2146	Ferredoxin subunit of nitrite reductase or a ring-hydroxylating dioxygenase (NirD) (PDB:1FQT) (PUBMED:23844911)	4.2e-09	PF00355.27	Rieske [2Fe-2S] domain	2e-13
	PMM_0042	228	6451	7627	forward	no				COG0438	Glycosyltransferase involved in cell wall bisynthesis (RfaB) (PDB:2IV7)	3e-110	PF00534.21	Glycosyl transferases group 1	5e-21
	PMM_0042	228	7760	9590	reverse	no	K24131	protease PrsW [EC:3.4.-.-]	2.6e-37	COG0810!!!COG2339	Periplasmic protein TonB, links inner and outer membranes (TonB) (PDB:1IHR)!!!Membrane proteinase PrsW, cleaves anti-sigma factor RsiW, M82 family (PrsW)	1.7e-128	PF13367.7	PrsW family intramembrane metalloprotease	1.3e-26
	PMM_0042	228	9850	10579	forward	no	K01803	triosephosphate isomerase (TIM) [EC:5.3.1.1]	2.5e-92	COG0149	Triosephosphate isomerase (TpiA) (PDB:1HG3)	1e-87	PF00121.19	Triosephosphate isomerase	6.6e-85
	PMM_0042	228	10852	12181	forward	no	K02005	HlyD family secretion protein	2.6e-68	COG1566	Multidrug resistance efflux pump EmrA (EmrA) (PDB:4TKO)	5e-53	PF16576.6	Barrel-sandwich domain of CusB or HlyD membrane-fusion	1.4e-29
	PMM_0042	228	12177	13260	reverse	no	K02835	peptide chain release factor 1	4.7e-149	COG0216	Protein chain release factor RF1 (PrfA) (PDB:1RQ0)	3.9e-136	PF03462.19	PCRF domain	2.2e-72
	PMM_0042	228	13457	13850	reverse	no	K06208	chorismate mutase [EC:5.4.99.5]	3.6e-51	COG4401	Chorismate mutase AroH (AroH) (PDB:1COM)	1.7e-28	PF07736.12	Chorismate mutase type I	2.2e-43
	PMM_0042	228	13975	14731	forward	no	K11777	HAD superfamily phosphatase	1.2e-89	COG0546	Phosphoglycolate phosphatase, HAD superfamily (Gph) (PDB:2NYV)	4.6e-67	PF13419.7	Haloacid dehalogenase-like hydrolase	6.8e-07
	PMM_0042	228	14818	15643	forward	no	K06381	stage II sporulation protein D	9.3e-43	COG2385	Peptidoglycan hydrolase (amidase) enhancer domain SpoIID (SpoIID)	2.7e-81	PF08486.11	Stage II sporulation protein	1.7e-25
	PMM_0042	228	15898	17902	forward	no				COG1452	LPS assembly outer membrane protein LptD (organic solvent tolerance protein OstA) (LptD) (PDB:4N4R)	6.2e-87	PF12600.9	Protein of unknown function (DUF3769)	1e-127
	PMM_0042	228	17979	18534	forward	no				COG2128	Alkylhydroperoxidase family enzyme, contains CxxC motif (YciW) (PDB:1GU9)	3.9e-60	PF02627.21	Carboxymuconolactone decarboxylase family	6.2e-14
	PMM_0042	228	18654	19029	forward	yes				COG0664	cAMP-binding domain of CRP or a regulatory subunit of cAMP-dependent protein kinases (Crp) (PDB:1FT9)	7.6e-23
	PMM_0042	229	140	260	reverse	no	K02640	cytochrome b6-f complex subunit 5	8.9e-17	COG5680	Cytochrome b6f complex subunit V, PetG (PetG)	5.9e-06	PF02529.16	Cytochrome B6-F complex subunit 5	1.3e-18
	PMM_0042	229	326	716	reverse	no
	PMM_0042	229	764	1463	reverse	no	K02003	putative ABC transport system ATP-binding protein	7.9e-110	COG1136	ABC-type lipoprotein export system, ATPase component (LolD) (PDB:5GKO)	2.2e-79	PF00005.28	ABC transporter	3.6e-34
	PMM_0042	229	1514	2027	reverse	no							PF10989.9	Protein of unknown function (DUF2808)	3.9e-23
	PMM_0042	229	2277	2532	forward	no
	PMM_0042	229	2533	4045	reverse	no				COG3349	Uncharacterized protein, contains NAD-binding domain and a Fe-S cluster (PDB:5MOG)	8.4e-238	PF01593.25	Flavin containing amine oxidoreductase	4.7e-38
	PMM_0042	229	4331	4586	reverse	no
	PMM_0042	229	4688	5342	reverse	no	K00761	uracil phosphoribosyltransferase [EC:2.4.2.9]	1.2e-72	COG0035	Uracil phosphoribosyltransferase (Upp) (PDB:2EHJ)	3e-83	PF14681.7	Uracil phosphoribosyltransferase	3.8e-63
	PMM_0042	229	5341	5515	reverse	no
	PMM_0042	229	5523	6147	reverse	no							PF13646.7	HEAT repeats	8.5e-32
	PMM_0042	229	6268	6379	reverse	no
	PMM_0042	229	6502	7030	reverse	no	K06133	4'-phosphopantetheinyl transferase [EC:2.7.8.-]	3.5e-40	COG2091	Phosphopantetheinyl transferase (Sfp) (PDB:1QR0)	6.5e-28	PF01648.21	4'-phosphopantetheinyl transferase superfamily	2.1e-18
	PMM_0042	229	7293	8292	reverse	no				COG0484	DnaJ-class molecular chaperone with C-terminal Zn finger domain (DnaJ) (PDB:1BQ0)	2e-14	PF00226.32	DnaJ domain	8.4e-21
	PMM_0042	229	8426	10946	reverse	no	K01256	aminopeptidase N [EC:3.4.11.2]	6.3e-140	COG0308	Aminopeptidase N, contains DUF3458 domain (PepN) (PDB:6ATK) (PUBMED:24123841)	2e-276	PF01433.21	Peptidase family M1 domain	8.7e-53
	PMM_0042	229	11000	11348	reverse	no
	PMM_0042	229	11587	11857	reverse	no
	PMM_0042	229	12128	12752	forward	no				COG0344!!!COG0574	Phospholipid biosynthesis protein PlsY, probable glycerol-3-phosphate acyltransferase (PlsY) (PDB:5XJ5) (PUBMED:29684280)!!!Phosphoenolpyruvate synthase/pyruvate phosphate dikinase (PpsA) (PDB:5HV6)	3.8e-27	PF02660.16	Glycerol-3-phosphate acyltransferase	1e-16
	PMM_0042	229	12748	15064	forward	no	K22579	rifampicin phosphotransferase [EC:2.7.9.6]	2.1e-142	COG0344!!!COG0574	Phospholipid biosynthesis protein PlsY, probable glycerol-3-phosphate acyltransferase (PlsY) (PDB:5XJ5) (PUBMED:29684280)!!!Phosphoenolpyruvate synthase/pyruvate phosphate dikinase (PpsA) (PDB:5HV6)	1.4e-175	PF01326.20	Pyruvate phosphate dikinase, AMP/ATP-binding domain	1e-35
	PMM_0042	229	15159	15714	reverse	no	K02520	translation initiation factor IF-3	4.9e-71	COG0290	Translation initiation factor IF-3 (InfC) (PDB:2IFE)	3.8e-39	PF00707.23	Translation initiation factor IF-3, C-terminal domain	6.2e-31
	PMM_0042	229	15910	16768	reverse	no	K02291	15-cis-phytoene synthase [EC:2.5.1.32]	1.3e-110	COG1562	Phytoene/squalene synthetase (ERG9) (PDB:3WEK)	3e-91	PF00494.20	Squalene/phytoene synthase	4e-72
	PMM_0042	229	16760	18143	reverse	no	K02293	15-cis-phytoene desaturase [EC:1.3.5.5]	1.6e-246	COG3349	Uncharacterized protein, contains NAD-binding domain and a Fe-S cluster (PDB:5MOG)	1.4e-186	PF01593.25	Flavin containing amine oxidoreductase	4.9e-76
	PMM_0042	229	18367	19081	forward	no							PF13414.7	TPR repeat	3.9e-34
	PMM_0042	229	19252	20020	forward	yes				COG2931	Ca2+-binding protein, RTX toxin-related (PDB:1AF0) (PUBMED:15135544)	8e-43
	PMM_0042	230	1	631	reverse	yes	K11719	lipopolysaccharide export system protein LptC	1.1e-14	COG3117	Lipopolysaccharide export system protein LptC (YrbK) (PDB:3MY2)	3.7e-14	PF06835.14	Lipopolysaccharide-assembly, LptC-related	1.9e-17
	PMM_0042	230	631	1552	reverse	no							PF14559.7	Tetratricopeptide repeat	2.7e-11
	PMM_0042	230	1526	2438	reverse	no				COG0463	Glycosyltransferase involved in cell wall bisynthesis (WcaA) (PDB:5MLZ)	1.7e-137	PF00535.27	Glycosyl transferase family 2	1e-31
	PMM_0042	230	2537	2900	forward	no
	PMM_0042	230	3027	3267	forward	no
	PMM_0042	230	3880	4981	forward	no	K05540	tRNA-dihydrouridine synthase B [EC:1.-.-.-]	8.5e-125	COG0042	tRNA-dihydrouridine synthase (DusA) (PDB:1VHN)	5e-115	PF01207.18	Dihydrouridine synthase (Dus)	8.8e-98
	PMM_0042	230	5095	5305	forward	no
	PMM_0042	230	5524	6475	forward	no				COG0702	Uncharacterized conserved protein YbjT, contains NAD(P)-binding and DUF2867 domains (YbjT) (PDB:5L3Z)	1.1e-139	PF05368.14	NmrA-like family	2.2e-43
	PMM_0042	230	6559	7255	reverse	no				COG0546	Phosphoglycolate phosphatase, HAD superfamily (Gph) (PDB:2NYV)	1e-52	PF13419.7	Haloacid dehalogenase-like hydrolase	2.4e-14
	PMM_0042	230	7398	8076	forward	no				COG0484	DnaJ-class molecular chaperone with C-terminal Zn finger domain (DnaJ) (PDB:1BQ0)	1.5e-48	PF00226.32	DnaJ domain	8e-19
	PMM_0042	230	8135	9506	forward	no	K00514	zeta-carotene desaturase [EC:1.3.5.6]	3.2e-220	COG3349	Uncharacterized protein, contains NAD-binding domain and a Fe-S cluster (PDB:5MOG)	3.2e-180	PF01593.25	Flavin containing amine oxidoreductase	1e-61
	PMM_0042	230	9641	11234	reverse	no							PF00754.26	F5/8 type C domain	1.3e-07
	PMM_0042	230	11610	12675	forward	no				COG2334	Ser/Thr protein kinase RdoA involved in Cpx stress response, MazF antagonist (SrkA) (PDB:1ZYL)	4.1e-37	PF01636.24	Phosphotransferase enzyme family	2.7e-26
	PMM_0042	230	12891	14742	forward	no				COG0531	Serine transporter YbeC, amino acid:H+ symporter family (PotE) (PDB:3LRB)	9.3e-231	PF13520.7	Amino acid permease	2.2e-26
	PMM_0042	230	14840	15320	forward	no	K02692	photosystem I subunit II	1.7e-66	COG5704	Photosystem I reaction center subunit II, PsaD (PsaD) (PDB:4KT0) (PUBMED:11418848)	2.4e-61	PF02531.17	PsaD	5.6e-63
	PMM_0042	230	15393	16689	reverse	no				COG2319	WD40 repeat (WD40) (PDB:3UVN)	3.2e-36
	PMM_0042	230	16786	17563	reverse	no				COG2319	WD40 repeat (WD40) (PDB:3UVN)	5.6e-44
	PMM_0042	230	17609	18302	reverse	no				COG0451	Nucleoside-diphosphate-sugar epimerase (WcaG) (PDB:2X4G)	3.6e-79	PF13460.7	NAD(P)H-binding	2e-45
	PMM_0042	230	18371	19097	reverse	no	K15256	tRNA (cmo5U34)-methyltransferase [EC:2.1.1.-]	1.5e-48	COG2226	Ubiquinone/menaquinone biosynthesis C-methylase UbiE/MenG (UbiE) (PDB:4OBW)	8.2e-74	PF13649.7	Methyltransferase domain	1.7e-18
	PMM_0042	230	19100	19643	reverse	no							PF09654.11	Protein of unknown function (DUF2396)	2.1e-81
	PMM_0042	230	19726	20614	forward	no	K00507	stearoyl-CoA desaturase (Delta-9 desaturase) [EC:1.14.19.1]	6.3e-91	COG1398	Fatty-acid desaturase (OLE1) (PDB:4YMK)	1.3e-97	PF00487.25	Fatty acid desaturase	8.9e-14
	PMM_0042	230	20635	21916	forward	no	K00003	homoserine dehydrogenase [EC:1.1.1.3]	2.1e-149	COG0460	Homoserine dehydrogenase (ThrA) (PDB:5AVO) (PUBMED:29124164)	2.5e-126	PF00742.20	Homoserine dehydrogenase	5e-63
	PMM_0042	230	21932	22739	reverse	yes				COG0823!!!COG2885!!!COG3063	Periplasmic component TolB of the Tol biopolymer transport system (TolB) (PDB:1C5K)!!!Outer membrane protein OmpA and related peptidoglycan-associated (lipo)proteins (OmpA) (PDB:1OAP)!!!Type IV pilus assembly protein PilF/PilW (PilF) (PDB:2VQ2) (PUBMED:16403447)	5.8e-12	PF00691.21	OmpA family	6.9e-18
	PMM_0042	231	1	526	reverse	yes	K03734	FAD:protein FMN transferase [EC:2.7.1.180]	1.2e-27	COG1477	FAD:protein FMN transferase ApbE (ApbE) (PDB:1VRM) (PUBMED:23558683;30154099)	1.1e-38	PF02424.16	ApbE family	4.8e-22
	PMM_0042	231	530	857	reverse	no
	PMM_0042	231	915	1275	reverse	no
	PMM_0042	231	1451	2408	forward	no	K00077	2-dehydropantoate 2-reductase [EC:1.1.1.169]	9.4e-65	COG1893	Ketopantoate reductase (PanE) (PDB:1BG6)	4.5e-120	PF02558.17	Ketopantoate reductase PanE/ApbA	5.7e-38
	PMM_0042	231	2414	3188	forward	no	K16066	3-hydroxy acid dehydrogenase / malonic semialdehyde reductase [EC:1.1.1.381 1.1.1.-]	2.6e-130	COG4221	NADP-dependent 3-hydroxy acid dehydrogenase YdfG (YdfG) (PDB:3P19)	1.6e-107	PF00106.26	short chain dehydrogenase	1.5e-53
	PMM_0042	231	3352	3604	reverse	no
	PMM_0042	231	4010	4160	reverse	yes				COG3093	Plasmid maintenance system antidote protein VapI, contains XRE-type HTH domain (VapI) (PDB:4MCT)	5.3e-12
	PMM_0042	232	2	1856	reverse	yes
	PMM_0042	232	1989	2436	reverse	no	K02876	large subunit ribosomal protein L15	4.5e-53	COG0200	Ribosomal protein L15 (RplO) (PDB:1VS6)	6.2e-40	PF00828.20	Ribosomal proteins 50S-L15, 50S-L18e, 60S-L27A	1.2e-33
	PMM_0042	232	2447	3041	reverse	no	K02988	small subunit ribosomal protein S5	3.9e-62	COG0098	Ribosomal protein S5 (RpsE) (PDB:4V4H)	9.1e-55	PF03719.16	Ribosomal protein S5, C-terminal domain	1.3e-27
	PMM_0042	232	3105	3465	reverse	no	K02881	large subunit ribosomal protein L18	3.8e-50	COG0256	Ribosomal protein L18 (RplR) (PDB:1VS6)	2.1e-38	PF00861.23	Ribosomal L18 of archaea, bacteria, mitoch. and chloroplast	8e-52
	PMM_0042	232	3476	4052	reverse	no	K02933	large subunit ribosomal protein L6	7.1e-70	COG0097	Ribosomal protein L6P/L9E (RplF) (PDB:1VS6)	6.3e-69	PF00347.24	Ribosomal protein L6	1.2e-34
	PMM_0042	232	4066	4504	reverse	no	K02994	small subunit ribosomal protein S8	1.6e-60	COG0096	Ribosomal protein S8 (RpsH) (PDB:4V4H)	8e-48	PF00410.20	Ribosomal protein S8	1.2e-50
	PMM_0042	232	4518	4824	reverse	no	K02954	small subunit ribosomal protein S14	4.6e-37	COG0199	Ribosomal protein S14 (RpsN) (PDB:4V4H)	2.6e-29	PF00253.22	Ribosomal protein S14p/S29e	1.3e-28
	PMM_0042	232	4852	5425	reverse	no	K02931	large subunit ribosomal protein L5	4.7e-93	COG0094	Ribosomal protein L5 (RplE) (PDB:1VS6)	1.9e-73	PF00673.22	ribosomal L5P family C-terminus	2.4e-39
	PMM_0042	232	5442	5784	reverse	no	K02895	large subunit ribosomal protein L24	3.7e-35	COG0198	Ribosomal protein L24 (RplX) (PDB:1VS6)	4.5e-30	PF17136.5	Ribosomal proteins 50S L24/mitochondrial 39S L24	2.8e-21
	PMM_0042	232	5783	6185	reverse	no	K02874	large subunit ribosomal protein L14	4.1e-59	COG0093	Ribosomal protein L14 (RplN) (PDB:4V4H)	3.7e-52	PF00238.20	Ribosomal protein L14p/L23e	5.8e-50
	PMM_0042	232	6181	6472	reverse	no	K02961	small subunit ribosomal protein S17	2e-37	COG0186	Ribosomal protein S17 (RpsQ) (PDB:4V4H)	1.2e-28	PF00366.21	Ribosomal protein S17	9.1e-32
	PMM_0042	232	6464	6695	reverse	no	K02904	large subunit ribosomal protein L29	8.4e-19	COG0255	Ribosomal protein L29 (RpmC) (PDB:1VS6)	1.1e-16	PF00831.24	Ribosomal L29 protein	1.3e-21
	PMM_0042	232	6675	7197	reverse	no	K02878	large subunit ribosomal protein L16	7.7e-72	COG0197	Ribosomal protein L16/L10AE (RplP) (PDB:1WKI)	1e-57	PF00252.19	Ribosomal protein L16p/L10e	1.4e-52
	PMM_0042	232	7211	7931	reverse	no	K02982	small subunit ribosomal protein S3	2.5e-100	COG0092	Ribosomal protein S3 (RpsC) (PDB:1VS6)	3.9e-92	PF00189.21	Ribosomal protein S3, C-terminal domain	1.2e-37
	PMM_0042	232	7930	8296	reverse	no	K02890	large subunit ribosomal protein L22	3.3e-45	COG0091	Ribosomal protein L22 (RplV) (PDB:1VS6)	4.6e-41	PF00237.20	Ribosomal protein L22p/L17e	3.7e-30
	PMM_0042	232	8315	8594	reverse	no	K02965	small subunit ribosomal protein S19	9.6e-50	COG0185	Ribosomal protein S19 (RpsS) (PDB:4V4H)	6.8e-37	PF00203.22	Ribosomal protein S19	2.4e-38
	PMM_0042	232	9099	9630	forward	no
	PMM_0042	232	9606	10656	reverse	yes	K01928	UDP-N-acetylmuramoyl-L-alanyl-D-glutamate--2,6-diaminopimelate ligase [EC:6.3.2.13]	2.1e-142	COG0769	UDP-N-acetylmuramyl tripeptide synthase (MurE) (PDB:1E8C)	5.3e-130	PF08245.13	Mur ligase middle domain	1.7e-41
	PMM_0042	233	292	625	reverse	no				COG3793	Tellurite resistance protein TerB (TerB) (PDB:2JXU) (PUBMED:23044854;26778143)	4.3e-30	PF06967.12	Mo-dependent nitrogenase C-terminus	4.6e-42
	PMM_0042	233	916	1525	reverse	no	K01247	DNA-3-methyladenine glycosylase II [EC:3.2.2.21]	2.7e-71	COG0122	3-methyladenine DNA glycosylase/8-oxoguanine DNA glycosylase (AlkA) (PDB:1DIZ)	8.7e-77	PF00730.26	HhH-GPD superfamily base excision DNA repair protein	2.8e-16
	PMM_0042	233	1916	2183	reverse	no
	PMM_0042	233	2522	3518	forward	no	K03795	sirohydrochlorin cobaltochelatase [EC:4.99.1.3]	1.6e-108	COG2138	Sirohydrochlorin ferrochelatase (SirB) (PDB:1TJN)	8.5e-122	PF01903.18	CbiX	1.2e-52
	PMM_0042	233	3721	4891	forward	no
	PMM_0042	233	5004	6276	forward	no	K19304	murein DD-endopeptidase [EC:3.4.24.-]	7.6e-52	COG0739	Murein DD-endopeptidase MepM and murein hydrolase activator NlpD, contains LysM domain (NlpD) (PDB:2GU1)	4.8e-69	PF01551.23	Peptidase family M23	2.4e-34
	PMM_0042	233	5004	6276	forward	no	K22719	murein hydrolase activator	5.8e-66	COG0739	Murein DD-endopeptidase MepM and murein hydrolase activator NlpD, contains LysM domain (NlpD) (PDB:2GU1)	4.8e-69	PF01551.23	Peptidase family M23	2.4e-34
	PMM_0042	233	6647	8174	forward	no	K01874	methionyl-tRNA synthetase [EC:6.1.1.10]	1.6e-198	COG0143	Methionyl-tRNA synthetase (MetG) (PDB:1A8H)	2.3e-190	PF09334.12	tRNA synthetases class I (M)	1e-104
	PMM_0042	233	8202	8817	forward	no				COG1432	NYN domain, predicted PIN-related RNAse, tRNA/rRNA maturation (LabA) (PDB:2QIP)	1.4e-79	PF01936.19	NYN domain	5.9e-35
	PMM_0042	233	8883	9225	forward	no	K06891	ATP-dependent Clp protease adaptor protein ClpS	1.5e-19	COG2127	ATP-dependent Clp protease adapter protein ClpS (ClpS) (PDB:1LZW)	2.6e-14	PF02617.18	ATP-dependent Clp protease adaptor protein ClpS	6.7e-15
	PMM_0042	233	9231	9915	forward	no				COG0637	Beta-phosphoglucomutase, HAD superfamily (YcjU) (PDB:3E58) (PUBMED:29684280)	9.3e-35	PF13419.7	Haloacid dehalogenase-like hydrolase	2.3e-17
	PMM_0042	233	9907	10573	reverse	no	K03523	biotin transport system substrate-specific component	8.9e-33	COG1268	Biotin transporter BioY (BioY) (PDB:4DVE)	7.6e-50	PF02632.15	BioY family	4.5e-27
	PMM_0042	233	10712	11207	forward	no
	PMM_0042	233	11301	11787	forward	no				COG2335	Uncaracterized surface protein containing fasciclin (FAS1) repeats (FAS1)	2.4e-45	PF02469.23	Fasciclin domain	1.5e-37
	PMM_0042	233	11888	12368	forward	no	K01951	GMP synthase (glutamine-hydrolysing) [EC:6.3.5.2]	2.4e-41	COG0518!!!COG0519	GMP synthase, glutamine amidotransferase domain (GuaA1) (PDB:4WIM)!!!GMP synthase, PP-ATPase domain/subunit (GuaA2) (PDB:4WIM)	5.7e-47	PF00117.29	Glutamine amidotransferase class-I	4.6e-23
	PMM_0042	233	12391	13576	forward	no	K01951	GMP synthase (glutamine-hydrolysing) [EC:6.3.5.2]	1.2e-170	COG0518!!!COG0519	GMP synthase, glutamine amidotransferase domain (GuaA1) (PDB:4WIM)!!!GMP synthase, PP-ATPase domain/subunit (GuaA2) (PDB:4WIM)	1.3e-193	PF00958.23	GMP synthase C terminal domain	2.5e-43
	PMM_0042	233	13566	15345	forward	no				COG3975	Predicted metalloprotease, contains C-terminal PDZ domain (PDB:4FGM)	2.4e-159	PF17899.2	Peptidase M61 N-terminal domain	1.8e-51
	PMM_0042	233	15794	16361	reverse	no				COG3555	Aspartyl/asparaginyl beta-hydroxylase, cupin superfamily (LpxO2)	1.6e-72	PF05118.16	Aspartyl/Asparaginyl beta-hydroxylase	2.2e-48
	PMM_0042	233	16455	16650	reverse	no
	PMM_0042	233	16677	18201	reverse	no	K04567	lysyl-tRNA synthetase, class II [EC:6.1.1.6]	7.9e-230	COG1190	Lysyl-tRNA synthetase (class II) (LysU) (PDB:1BBU)	7.8e-191	PF00152.21	tRNA synthetases class II (D, K and N)	4e-79
	PMM_0042	233	18244	18514	reverse	no
	PMM_0042	233	18514	18967	reverse	no				COG5784	Uncharacterized cyanobacterial/plant protein Pro1025, DUF3531 (PF12049) domain (Pro1025)	3.6e-35	PF12049.9	Protein of unknown function (DUF3531)	2.6e-51
	PMM_0042	233	18969	21120	reverse	no	K01879	glycyl-tRNA synthetase beta chain [EC:6.1.1.14]	8.7e-223	COG0751	Glycyl-tRNA synthetase, beta subunit (GlyS)	1.3e-196	PF02092.18	Glycyl-tRNA synthetase beta subunit	3.4e-192
	PMM_0042	233	21232	21472	forward	no	K22074	NFU1 iron-sulfur cluster scaffold homolog, mitochondrial	1.5e-28	COG0694	Fe-S cluster biogenesis protein NfuA, 4Fe-4S-binding domain (NifU) (PDB:2Z51)	1.3e-31	PF01106.18	NifU-like domain	2.1e-28
	PMM_0042	233	21549	21750	forward	yes
	PMM_0042	234	461	1730	forward	no	K15521	D-inositol-3-phosphate glycosyltransferase [EC:2.4.1.250]	4.4e-135	COG0438	Glycosyltransferase involved in cell wall bisynthesis (RfaB) (PDB:2IV7)	1.5e-168	PF00534.21	Glycosyl transferases group 1	7.7e-44
	PMM_0042	234	1940	2225	forward	no				COG5764	Cyanobacterial/chloroplast FeS cluster protein Ycf34, regulator of photosynthetic electron transport, PF10718 domain (Ycf34)	5.5e-34	PF10718.10	Hypothetical chloroplast protein Ycf34	9.1e-37
	PMM_0042	234	2221	3646	reverse	no				COG0124	Histidyl-tRNA synthetase (HisS) (PDB:1KMM)	1.2e-60	PF13393.7	Histidyl-tRNA synthetase	3.4e-46
	PMM_0042	235	2	278	reverse	yes
	PMM_0042	235	957	1599	forward	no							PF00936.20	BMC domain	1.3e-06
	PMM_0042	235	1607	2180	reverse	no	K06287	septum formation protein	8.2e-63	COG0424	7-methyl-GTP pyrophosphatase and related NTP pyrophosphatases, Maf/HAM1 superfamily (Maf) (PDB:2P5X) (PUBMED:24210219)	4e-47	PF02545.15	Maf-like protein	2.5e-51
	PMM_0042	235	2463	4404	reverse	no				COG1048	Aconitase A (AcnA) (PDB:1ACO)	2.1e-289	PF00330.21	Aconitase family (aconitate hydratase)	1.6e-115
	PMM_0042	236	1	757	forward	yes	K00368	nitrite reductase (NO-forming) [EC:1.7.2.1]	1.9e-104	COG2010!!!COG2132	Cytochrome c, mono- and diheme variants (CccA) (PDB:1A2S)!!!Multicopper oxidase with three cupredoxin domains (includes cell division protein FtsP and spore coat protein CotA) (SufI) (PDB:2YXV)	3.2e-60	PF07731.15	Multicopper oxidase	2.9e-12
	PMM_0042	236	843	2469	forward	no	K01950	NAD+ synthase (glutamine-hydrolysing) [EC:6.3.5.1]	3.5e-169	COG0171!!!COG0388	NH3-dependent NAD+ synthetase (NadE) (PDB:3HMQ)!!!Omega-amidase YafV/Nit2, hydrolyzes alpha-ketoglutaramate (Nit2) (PUBMED:28373563)	1.9e-203	PF02540.18	NAD synthase	3.6e-77
	PMM_0042	236	2594	3641	reverse	no	K03575	A/G-specific adenine glycosylase [EC:3.2.2.31]	9.5e-122	COG1194	Adenine-specific DNA glycosylase, acts on AG and A-oxoG pairs (MutY) (PDB:1KG2)	9.7e-76	PF14815.7	NUDIX domain	2.5e-20
	PMM_0042	236	3734	4466	forward	no	K09817	zinc transport system ATP-binding protein [EC:7.2.2.20]	4.7e-91	COG1121	ABC-type Mn2+/Zn2+ transport system, ATPase component (ZnuC)	4.4e-75	PF00005.28	ABC transporter	2.2e-28
	PMM_0042	236	4465	5350	forward	no	K09816	zinc transport system permease protein	9.8e-87	COG1108	ABC-type Mn2+/Zn2+ transport system, permease component (ZnuB)	2.1e-63	PF00950.18	ABC 3 transport family	7.2e-61
	PMM_0042	236	5300	6017	reverse	no				COG1836	Cytidylyltransferase family enzyme (PUBMED:25583072)	3.3e-75	PF01940.17	Integral membrane protein DUF92	1.5e-48
	PMM_0042	236	6344	7433	forward	no	K00052	3-isopropylmalate dehydrogenase [EC:1.1.1.85]	1.4e-176	COG0473	Isocitrate/isopropylmalate dehydrogenase (LeuB) (PDB:1GC9)	3.3e-143	PF00180.21	Isocitrate/isopropylmalate dehydrogenase	4.2e-136
	PMM_0042	236	7460	8312	reverse	no	K19267	NAD(P)H dehydrogenase (quinone) [EC:1.6.5.2]	2.9e-78	COG0702	Uncharacterized conserved protein YbjT, contains NAD(P)-binding and DUF2867 domains (YbjT) (PDB:5L3Z)	3.9e-51	PF13460.7	NAD(P)H-binding	2.7e-26
	PMM_0042	236	8520	9081	forward	no
	PMM_0042	236	9107	9275	reverse	yes				COG2267	Lysophospholipase, alpha-beta hydrolase superfamily (PldB) (PDB:5O7G)	2e-12
	PMM_0042	237	2	188	reverse	yes	K00606	3-methyl-2-oxobutanoate hydroxymethyltransferase [EC:2.1.2.11]	1.4e-23	COG0413	Ketopantoate hydroxymethyltransferase (PanB) (PDB:3VAV)	1.8e-12	PF02548.16	Ketopantoate hydroxymethyltransferase	3e-19
	PMM_0042	237	249	1113	forward	no	K16785	energy-coupling factor transport system permease protein	5.8e-42	COG0619	ECF-type transporter transmembrane protein EcfT (EcfT) (PDB:4HZU)	6e-63	PF02361.17	Cobalt transport protein	1.7e-35
	PMM_0042	237	1150	2560	forward	no	K01744	aspartate ammonia-lyase [EC:4.3.1.1]	1.7e-206	COG1027	Aspartate ammonia-lyase (AspA) (PDB:6WNG)	1.2e-169	PF00206.21	Lyase	1e-93
	PMM_0042	237	3120	3480	forward	yes
	PMM_0042	238	368	497	reverse	no
	PMM_0042	238	1346	2015	forward	no				COG0398	Uncharacterized membrane protein YdjX, related to fungal oxalate transporter, TVP38/TMEM64 family (TVP38) (PUBMED:20889782)	1.3e-73	PF09335.12	SNARE associated Golgi protein	6.3e-28
	PMM_0042	238	2048	3011	forward	no	K20534	polyisoprenyl-phosphate glycosyltransferase [EC:2.4.-.-]	2.1e-143	COG0463	Glycosyltransferase involved in cell wall bisynthesis (WcaA) (PDB:5MLZ)	3.9e-132	PF00535.27	Glycosyl transferase family 2	2.4e-33
	PMM_0042	238	3246	4908	forward	no							PF14264.7	Glucosyl transferase GtrII	4.6e-15
	PMM_0042	238	4966	6592	reverse	no
	PMM_0042	238	6781	7996	reverse	no	K02004	putative ABC transport system permease protein	9e-29	COG0577	ABC-type antimicrobial peptide transport system, permease component (SalY)	5.5e-107	PF12704.8	MacB-like periplasmic core domain	2.7e-39
	PMM_0042	238	8224	8710	forward	yes				COG0352	Thiamine monophosphate synthase (ThiE) (PDB:1G4T) (PUBMED:19060138)	2e-44	PF04481.13	Protein of unknown function (DUF561)	1.2e-57
	PMM_0042	239	2	356	forward	yes
	PMM_0042	239	355	1303	forward	no
	PMM_0042	239	1324	2872	forward	no
	PMM_0042	239	3012	3381	forward	yes
	PMM_0042	240	0	987	reverse	yes							PF00400.33	WD domain, G-beta repeat	1.6e-65
[truncated: 4,194 more rows]

## Sheet: Table S6
	Table S6. Information on the datasets where Candidatus Sivonenia alaskensis was detected.
	Type of dataset	BioProject	BioSample	Run	Habitat	Region	Locality	Latitude	Longitude	Percentage of reads
	16S rRNA gene (SRA)	PRJNA322651: uncultured prokaryote	SAMN05179499	SRR3667372	lake	Antarctic	Antarctica: Taylor Valley	-77.6156	162.971	0.115611
	metagenome (this study)	PRJEB59431: CCAMBIO metagenomics	SAMEA112464048	ERR10836084	lake	Antarctic	Antarctic Peninsula: King George Island	-62.2283	-58.9808	0.0716756
	metagenome (this study)	PRJEB59431: CCAMBIO metagenomics	SAMEA112464049	ERR10836085	lake	Antarctic	Antarctic Peninsula: King George Island	-62.221	-58.9543	<0.1
	metagenome (this study)	PRJEB59431: CCAMBIO metagenomics	SAMEA112464045	ERR10836081	lake	sub-Antarctic	Pacific Ocean: Macquarie Island	-54.7166	158.832	0.986958
	metagenome (this study)	PRJEB59431: CCAMBIO metagenomics	SAMEA112464046	ERR10836083	lake	sub-Antarctic	Indian Ocean: Marion Island	-54.5898	158.897	0.55996
	16S rRNA gene (SRA)	PRJNA431948: Blechnum rhizosphere microbial community project	SAMN08435350	SRR7062397	soil	sub-Antarctic	Indian Ocean: Marion Island	-46.91	37.82	0.737849
	16S rRNA gene (SRA)	PRJNA431948: Blechnum rhizosphere microbial community project	SAMN08435351	SRR7062398	soil	sub-Antarctic	Indian Ocean: Marion Island	-46.91	37.82	0.810769
	16S rRNA gene (SRA)	PRJNA431948: Blechnum rhizosphere microbial community project	SAMN08435340	SRR7062407	soil	sub-Antarctic	Indian Ocean: Marion Island	-46.56	37.8	0.252674
	16S rRNA gene (SRA)	PRJNA431948: Blechnum rhizosphere microbial community project	SAMN08435341	SRR7062408	soil	sub-Antarctic	Indian Ocean: Marion Island	-46.56	37.8	0.360341
	metagenome (SRA)	PRJNA729725: Svalbard & Finse 16/18S rRNA and shotgun metagenomic data	SAMN19241558	SRR14578324	lake	Arctic	Svalbard: Broggerdalen	78.9159	11.8755	<0.1
	metagenome (SRA)	PRJNA729725: Svalbard & Finse 16/18S rRNA and shotgun metagenomic data	SAMN19241562	SRR14578320	lake	Arctic	Svalbard: Broggerdalen	78.942	11.821	<0.1
	metagenome (SRA)	PRJEB35838: Larix_capture_CH12	SAMEA6430891	ERR3772646	lake sediment	Arctic	Russia: Taymir	72.399	102.289	0.245543
	metagenome (SRA)	PRJNA330061: peat metagenome	SAMN05421569	SRR3989224	soil	Arctic	USA: Barrow, AK	71.2999	-156.61	<0.1
	metagenome (SRA)	PRJNA330285: peat metagenome	SAMN05422070	SRR3985420	soil	Arctic	USA: Barrow, AK	71.2999	-156.61	<0.1
	metagenome (SRA)	PRJNA330288: peat metagenome	SAMN05422069	SRR3985418	soil	Arctic	USA: Barrow, AK	71.2999	-156.61	0.0929779
	metagenome (SRA)	PRJNA330289: peat metagenome	SAMN05422059	SRR3985419	soil	Arctic	USA: Barrow, AK	71.2999	-156.61	0.149539
	metagenome (SRA)	PRJNA330292: peat metagenome	SAMN05421611	SRR3985421	soil	Arctic	USA: Barrow, AK	71.2999	-156.61	1.29748
	metagenome (SRA)	PRJNA330293: peat metagenome	SAMN05422056	SRR3985424	soil	Arctic	USA: Barrow, AK	71.2999	-156.61	0.60827
	metagenome (SRA)	PRJNA330296: peat metagenome	SAMN05422055	SRR3985527	soil	Arctic	USA: Barrow, AK	71.2999	-156.61	0.785805
	metagenome (SRA)	PRJEB20765: NGEE Arctic Polygonal Soil	SAMEA104055722	ERR1960511	soil	Arctic	USA: Barrow, AK	71.3	-156.5	<0.1
	metagenome (SRA)	PRJEB20765: NGEE Arctic Polygonal Soil	SAMEA104055726	ERR1960515	soil	Arctic	USA: Barrow, AK	71.3	-156.5	<0.1
	16S rRNA gene (SRA)	PRJNA357296: Arctic thermokarst lake sediment SSU rRNA raw sequence reads	SAMN06196947	SRR5313012	lake sediment	Arctic	USA: Barrow, AK	71.07	-156.83	8.06924
	16S rRNA gene (SRA)	PRJNA357296: Arctic thermokarst lake sediment SSU rRNA raw sequence reads	SAMN06196946	SRR5313013	lake sediment	Arctic	USA: Barrow, AK	71.07	-156.83	3.11053
	16S rRNA gene (SRA)	PRJNA357296: Arctic thermokarst lake sediment SSU rRNA raw sequence reads	SAMN06196940	SRR5313019	lake sediment	Arctic	USA: Barrow, AK	71.07	-156.83	6.19462
	16S rRNA gene (SRA)	PRJNA357296: Arctic thermokarst lake sediment SSU rRNA raw sequence reads	SAMN06196932	SRR5313027	lake sediment	Arctic	USA: Barrow, AK	71.07	-156.83	3.42378
	16S rRNA gene (SRA)	PRJNA357296: Arctic thermokarst lake sediment SSU rRNA raw sequence reads	SAMN06196931	SRR5313028	lake sediment	Arctic	USA: Barrow, AK	71.07	-156.83	0.380817
	16S rRNA gene (SRA)	PRJNA357296: Arctic thermokarst lake sediment SSU rRNA raw sequence reads	SAMN06196938	SRR5313021	lake sediment	Arctic	USA: Barrow, AK	71.08	-156.82	0.891842
	16S rRNA gene (SRA)	PRJNA357296: Arctic thermokarst lake sediment SSU rRNA raw sequence reads	SAMN06196928	SRR5313031	lake sediment	Arctic	USA: Barrow, AK	71.08	-156.82	0.524794
	16S rRNA gene (SRA)	PRJNA298856: biofilm metagenome	SAMN04167111	SRR2731054	lake	sub-Arctic	Norway: Balggesvarri	69.38	20.29	0.973455
	16S rRNA gene (SRA)	PRJNA298856: biofilm metagenome	SAMN04167111	SRR2731055	lake	sub-Arctic	Norway: Balggesvarri	69.38	20.29	0.999045
	metagenome (SRA)	PRJNA667178: freshwater sediment metagenome	SAMN17204344	SRR13674314	lake sediment	sub-Arctic	Sweden: Stordalen Mire	68.3584	19.0456	<0.1
	16S rRNA gene (SRA)	PRJEB6492: Bolnick_Stickleback_MiSeq	SAMEA2586080	ERR526817	lake, host-associated	sub-Arctic	Canada: Blackwater Lake	63.9508	-123.137	2.27506
	16S rRNA gene (SRA)	PRJEB6492: Bolnick_Stickleback_MiSeq	SAMEA2586086	ERR526823	lake, host-associated	sub-Arctic	Canada: Blackwater Lake	63.9508	-123.137	0.175729
	16S rRNA gene (SRA)	PRJEB6492: Bolnick_Stickleback_MiSeq	SAMEA2586090	ERR526825	lake, host-associated	sub-Arctic	Canada: Blackwater Lake	63.9508	-123.137	1.56689
	16S rRNA gene (SRA)	PRJEB6492: Bolnick_Stickleback_MiSeq	SAMEA2586105	ERR526839	lake, host-associated	sub-Arctic	Canada: Blackwater Lake	63.9508	-123.137	0.394128
	16S rRNA gene (SRA)	PRJEB6492: Bolnick_Stickleback_MiSeq	SAMEA2586151	ERR526881	lake, host-associated	sub-Arctic	Canada: Blackwater Lake	63.9508	-123.137	1.20423
	16S rRNA gene (SRA)	PRJEB6492: Bolnick_Stickleback_MiSeq	SAMEA2586179	ERR526906	lake, host-associated	sub-Arctic	Canada: Blackwater Lake	63.9508	-123.137	1.94366
	16S rRNA gene (SRA)	PRJEB6492: Bolnick_Stickleback_MiSeq	SAMEA2586180	ERR526907	lake, host-associated	sub-Arctic	Canada: Blackwater Lake	63.9508	-123.137	0.911033
	16S rRNA gene (SRA)	PRJEB6492: Bolnick_Stickleback_MiSeq	SAMEA2586183	ERR526910	lake, host-associated	sub-Arctic	Canada: Blackwater Lake	63.9508	-123.137	1.99172
	16S rRNA gene (SRA)	PRJEB6492: Bolnick_Stickleback_MiSeq	SAMEA2586193	ERR526920	lake, host-associated	sub-Arctic	Canada: Blackwater Lake	63.9508	-123.137	2.81006
	16S rRNA gene (SRA)	PRJEB6492: Bolnick_Stickleback_MiSeq	SAMEA2586198	ERR526925	lake, host-associated	sub-Arctic	Canada: Blackwater Lake	63.9508	-123.137	0.499652
	16S rRNA gene (SRA)	PRJEB6492: Bolnick_Stickleback_MiSeq	SAMEA2586200	ERR526927	lake, host-associated	sub-Arctic	Canada: Blackwater Lake	63.9508	-123.137	0.319341
	16S rRNA gene (SRA)	PRJEB6492: Bolnick_Stickleback_MiSeq	SAMEA2586206	ERR526933	lake, host-associated	sub-Arctic	Canada: Blackwater Lake	63.9508	-123.137	0.323809
	16S rRNA gene (SRA)	PRJEB6492: Bolnick_Stickleback_MiSeq	SAMEA2586215	ERR526940	lake, host-associated	sub-Arctic	Canada: Blackwater Lake	63.9508	-123.137	0.673854
	16S rRNA gene (SRA)	PRJEB6492: Bolnick_Stickleback_MiSeq	SAMEA2586222	ERR526946	lake, host-associated	sub-Arctic	Canada: Blackwater Lake	63.9508	-123.137	0.355683
	16S rRNA gene (SRA)	PRJEB6492: Bolnick_Stickleback_MiSeq	SAMEA2586254	ERR526975	lake, host-associated	sub-Arctic	Canada: Blackwater Lake	63.9508	-123.137	1.36246
	16S rRNA gene (SRA)	PRJEB6492: Bolnick_Stickleback_MiSeq	SAMEA2586262	ERR526981	lake, host-associated	sub-Arctic	Canada: Blackwater Lake	63.9508	-123.137	2.59929
	metagenome (SRA)	PRJEB6102: Antibiotic resistance genes in a polluted lake	SAMEA2452534	ERR476714	lake	sub-Arctic	Sweden: Umeå	63.8217	20.3475	1.06517
	metagenome (SRA)	PRJNA479434: freshwater metagenome	SAMN09537551	SRR7468292	lake	sub-Arctic	Canada: Peace-Athabasca Delta	58.7781	-111.339	0.0927446
	metagenome (SRA)	PRJNA479434: freshwater metagenome	SAMN09633325	SRR7514486	lake	sub-Arctic	Canada: Peace-Athabasca Delta	58.7781	-111.339	0.178615
	metagenome (SRA)	PRJNA479434: freshwater metagenome	SAMN09633317	SRR7514503	lake	sub-Arctic	Canada: Peace-Athabasca Delta	58.7781	-111.339	0.280547
	16S rRNA gene (SRA)	PRJEB7731: Alaskan Ephemeroptera Microbiome	SAMEA3120867	ERR674207	lake, host-associated	sub-Arctic	USA: Juneau, AK	58.3	-134.417	0.826589
	16S rRNA gene (SRA)	PRJEB9780: 2013_AK_ Ephemeropterans	SAMEA3473742	ERR951909	lake, host-associated	sub-Arctic	USA: Juneau, AK	58.3	-134.417	0.826589
	metagenome (SRA)	PRJNA320875: freshwater sediment metagenome	SAMN04958484	SRR3480291	lake sediment	sub-Arctic	USA: Lake Hill, St. Paul Island, AK	57.18	-170.25	0.817039
	metagenome (SRA)	PRJNA320875: freshwater sediment metagenome	SAMN04958483	SRR3480274	lake	sub-Arctic	USA: Lake Hill, St. Paul Island, AK	57.18	-170.25	3.16731
	metagenome (SRA)	PRJNA320875: freshwater sediment metagenome	SAMN04958484	SRR3480285	lake	sub-Arctic	USA: Lake Hill, St. Paul Island, AK	57.18	-170.25	3.56695
	metagenome (SRA)	PRJNA320875: freshwater sediment metagenome	SAMN04958484	SRR3480290	lake	sub-Arctic	USA: Lake Hill, St. Paul Island, AK	57.18	-170.25	3.12026
	metagenome (SRA)	PRJNA320875: freshwater sediment metagenome	SAMN04958485	SRR3480292	lake	sub-Arctic	USA: Lake Hill, St. Paul Island, AK	57.18	-170.25	1.0033
	metagenome (SRA)	PRJNA554750: Metagenomic studies on wetland soil in China	SAMN12283001	SRR9691034	soil	Alpine	Tibet: Haizishan	29.4	100.1	<0.1
	metagenome (SRA)	PRJNA602302: freshwater lake metagenome	SAMN13049456	SRR11430616	lake	Alpine	Spain: Sierra Nevada	37.0481	-3.36836	<0.1
	16S rRNA gene (SRA)	PRJNA413654: environmental sample	SAMN07817444	SRR6243852	lake	Alpine	Spain: Flamisella	42.7036	1.2555	0.122772
	16S rRNA gene (SRA)	PRJNA413654: environmental sample	SAMN07817411	SRR6243728	lake	Alpine	Spain: Illa	42.6164	0.9935	0.12512
	16S rRNA gene (SRA)	PRJEB6492: Bolnick_Stickleback_MiSeq	SAMEA2586169	ERR526896	lake, host-associated	other	Canada: Muskeg Lake	54.3721	-113.705	0.54425
	16S rRNA gene (SRA)	PRJEB6492: Bolnick_Stickleback_MiSeq	SAMEA2586258	ERR526979	lake, host-associated	other	Canada: Muskeg Lake	54.3721	-113.705	0.247561
	16S rRNA gene (SRA)	PRJNA482848: Quesnel lake sediment microbial communities	SAMN09715120	SRR7593963	lake sediment	other	Canada: Quesnel Lake	52.49	-121.37	0.112444
	16S rRNA gene (SRA)	PRJNA191090: microbial mat metagenome	SAMN01931846	SRR1145421	lake	other	Canada: Pavilion Lake	50.8668	-121.742	0.294275
	16S rRNA gene (SRA)	PRJEB6492: Bolnick_Stickleback_MiSeq	SAMEA2586195	ERR526922	lake, host-associated	other	Canada: Cedar Lake	50.12	-93.8	1.09172
	16S rRNA gene (SRA)	PRJEB6492: Bolnick_Stickleback_MiSeq	SAMEA2586208	ERR526935	lake, host-associated	other	Canada: Cedar Lake	50.12	-93.8	0.142809
	16S rRNA gene (SRA)	PRJNA325101: freshwater metagenome	SAMN05219292	SRR3657525	lake	other	Canada: Montreal	45.5089	-73.5542	0.920792
	16S rRNA gene (SRA)	PRJEB6492: Bolnick_Stickleback_MiSeq	SAMEA2586081	ERR526818	lake, host-associated	other	USA: Little Mud Lake, MN	45.2738	-94.4282	0.101656
	16S rRNA gene (SRA)	PRJEB6492: Bolnick_Stickleback_MiSeq	SAMEA2586085	ERR526822	lake, host-associated	other	USA: Little Mud Lake, MN	45.2738	-94.4282	2.44966
	16S rRNA gene (SRA)	PRJEB6492: Bolnick_Stickleback_MiSeq	SAMEA2586100	ERR526834	lake, host-associated	other	USA: Little Mud Lake, MN	45.2738	-94.4282	0.638625
	16S rRNA gene (SRA)	PRJEB6492: Bolnick_Stickleback_MiSeq	SAMEA2586150	ERR526880	lake, host-associated	other	USA: Little Mud Lake, MN	45.2738	-94.4282	0.623646
	16S rRNA gene (SRA)	PRJEB6492: Bolnick_Stickleback_MiSeq	SAMEA2586172	ERR526899	lake, host-associated	other	USA: Little Mud Lake, MN	45.2738	-94.4282	0.874837
	16S rRNA gene (SRA)	PRJEB6492: Bolnick_Stickleback_MiSeq	SAMEA2586188	ERR526915	lake, host-associated	other	USA: Little Mud Lake, MN	45.2738	-94.4282	0.203591
	16S rRNA gene (SRA)	PRJEB6492: Bolnick_Stickleback_MiSeq	SAMEA2586197	ERR526924	lake, host-associated	other	USA: Little Mud Lake, MN	45.2738	-94.4282	0.121635
	16S rRNA gene (SRA)	PRJEB6492: Bolnick_Stickleback_MiSeq	SAMEA2586213	ERR526938	lake, host-associated	other	USA: Little Mud Lake, MN	45.2738	-94.4282	0.341552
	16S rRNA gene (SRA)	PRJEB6492: Bolnick_Stickleback_MiSeq	SAMEA2586229	ERR526953	lake, host-associated	other	USA: Little Mud Lake, MN	45.2738	-94.4282	0.885132
	16S rRNA gene (SRA)	PRJEB6492: Bolnick_Stickleback_MiSeq	SAMEA2586231	ERR526955	lake, host-associated	other	USA: Little Mud Lake, MN	45.2738	-94.4282	0.380835
	16S rRNA gene (SRA)	PRJEB6492: Bolnick_Stickleback_MiSeq	SAMEA2586237	ERR526961	lake, host-associated	other	USA: Little Mud Lake, MN	45.2738	-94.4282	0.113771
	metagenome (SRA)	PRJNA385831: Wastewater treatment effluent and lake sediment metagenomes	SAMN06915712	SRR5535863	lake sediment	other	USA: Manitowoc, WI	44.0966	-87.6086	0.0827391
	metagenome (SRA)	PRJNA385831: Wastewater treatment effluent and lake sediment metagenomes	SAMN06915713	SRR5535884	lake sediment	other	USA: Manitowoc, WI	44.0911	-87.6195	<0.1
	16S rRNA gene (SRA)	PRJEB6492: Bolnick_Stickleback_MiSeq	SAMEA2586096	ERR526830	lake, host-associated	other	USA: Ray Roberts Lake, TX	33.3647	-97.0514	0.257451
	16S rRNA gene (SRA)	PRJEB6492: Bolnick_Stickleback_MiSeq	SAMEA2586097	ERR526831	lake, host-associated	other	USA: Ray Roberts Lake, TX	33.3647	-97.0514	0.313716
	16S rRNA gene (SRA)	PRJEB6492: Bolnick_Stickleback_MiSeq	SAMEA2586118	ERR526852	lake, host-associated	other	USA: Ray Roberts Lake, TX	33.3647	-97.0514	0.115126
	16S rRNA gene (SRA)	PRJEB6492: Bolnick_Stickleback_MiSeq	SAMEA2586154	ERR526883	lake, host-associated	other	USA: Ray Roberts Lake, TX	33.3647	-97.0514	1.16322
	16S rRNA gene (SRA)	PRJEB6492: Bolnick_Stickleback_MiSeq	SAMEA2586204	ERR526931	lake, host-associated	other	USA: Ray Roberts Lake, TX	33.3647	-97.0514	0.377817
	16S rRNA gene (SRA)	PRJEB6492: Bolnick_Stickleback_MiSeq	SAMEA2586238	ERR526962	lake, host-associated	other	USA: Ray Roberts Lake, TX	33.3647	-97.0514	0.198896
	16S rRNA gene (SRA)	PRJEB6492: Bolnick_Stickleback_MiSeq	SAMEA2586244	ERR526966	lake, host-associated	other	USA: Ray Roberts Lake, TX	33.3647	-97.0514	0.518058
	16S rRNA gene (SRA)	PRJEB6492: Bolnick_Stickleback_MiSeq	SAMEA2586174	ERR526901	lake, host-associated	other	USA: Amor Lake, TX	32.3096	-96.1472	0.541557
	16S rRNA gene (SRA)	PRJEB6492: Bolnick_Stickleback_MiSeq	SAMEA2586192	ERR526919	lake, host-associated	other	USA: Amor Lake, TX	32.3096	-96.1472	0.35354

## Sheet: Table S7
	Table S7. Presence of genes involved in resistance mechanisms to environmental stress in Candidatus Sivonenia alaskensis.
	Category	Protein	Role	Gene	PMM_0042	PMM_0068
	Extracellular polymeric substances (EPS)	Outer membrane polysaccharide export (OPX) protein	EPS assembly and export: Wzy dependent pathway	wza	*	*
		Phosphatase	EPS assembly and export: Wzy dependent pathway	wzb	*	*
		Polysaccharide copolymerase (PCP)	EPS assembly and export: Wzy dependent pathway	wzc	*	*
		Integral plasma membrane protein	EPS assembly and export: Wzy dependent pathway	wzx		*
		Wzy protein	EPS assembly and export: Wzy dependent pathway	wzy	*	*
		ATP-binding protein (ABC transporter)	EPS assembly and export: ABC-transporter dependent pathway	kpsT	*	*
		Transport permease protein (ABC transporter)	EPS assembly and export: ABC-transporter dependent pathway	kpsM	*	*
		Polysaccharide copolymerase (PCP)	EPS assembly and export: ABC-transporter dependent pathway	kpsE	*	*
		Outer membrane polysaccharide export (OPX) protein	EPS assembly and export: ABC-transporter dependent pathway	kpsD	*	*
		Polymerase/synthase	EPS assembly and export synthase dependent pathway	alg8
		Mannuronan synthase	EPS assembly and export synthase dependent pathway	alg44
		Alpha-glucoside transport system ATP-binding protein	EPS assembly and export synthase dependent pathway	algK
		Export	EPS assembly and export synthase dependent pathway	algE
	Ultraviolet radiation (UVR)-screening	EboA	Export from cytoplasm to periplasm	eboA
		UbiA-like protein	Export from cytoplasm to periplasm	eboC
		Metabolite traffic protein	Export from cytoplasm to periplasm	eboE
		Prephenate dehydrogenase	Found in the scytonemin operon	tyrA		*
		Scytonemin biosynthesis protein	Scytonemin production induced by UVA	scyA	*	*
		Tryptophan dehydrogenase	Scytonemin production induced by UVA	scyB	*	*
		Scytonemin biosynthesis cyclase/decarboxylase	Scytonemin production induced by UVA	scyC
		ScyD/ScyE family protein	Scytonemin production induced by UVA	scyD
		3-dehydroquinate synthase	Found in the scytonemin operon	aroB	*	*
		DAPH synthase	Found in the scytonemin operon	aroG	*	*
		2-demethyl-4-deoxygadusol synthase	synthesis of mycosporine-like amino acids	mysA	*	*
		O-methyltransferase	synthesis of mycosporine-like amino acids	mysB	*	*
		ATP-grasp ligase forming mycosporine-glycine	synthesis of mycosporine-like amino acids	mysC
		Non ribosomal peptide synthase	synthesis of mycosporine-like amino acids	mysD o E	*	*
	Oxidative stress	Translocase	Twin-Arginine translocation (Tat) pathway	tatA	*	*
		Superoxide dismutase Fe-Mn	Oxidative Stress Protection	sodA	*	*
		Superoxide dismutase Cu/Zn	Oxidative Stress Protection	sodC
		Orange carotenoid protein (OCP)	Nonphotochemical quenching	ocp	*	*
		Fluorescence recovery protein	Nonphotochemical quenching	frp
		D1 protein of photosystem II	Oxidative Stress Protection	psbA	*	*
		DNA-binding ferritin-like protein	Oxidative Stress Protection	dps	*	*
		Thioredoxin	Oxidative Stress Protection	trxA	*	*
		Methionine sulfoxide reductase	Oxidative Stress Protection	msrA	*	*
		Mn-containing catalase	Oxidative Stress Protection	cat
		Peroxiredoxin	Oxidative Stress Protection	prx	*	*
		Chaperone protein DnaK	Refolding proteins under abiotic stress	dnaK	*	*
		Molecular chaperone	Refolding proteins under abiotic stress	dnaJ	*	*
		Chaperonin	Refolding proteins under abiotic stress	GroEL	*	*
		Co-chaperonin	Refolding proteins under abiotic stress	GroES	*	*
		Molecular chaperone	Refolding proteins under abiotic stress	hptG	*	*
		ATP-dependent chaperone	Refolding proteins under abiotic stress	clpB	*	*
		Histidine kinase	Regulates heat-shock proteins	hik34	*	*
	Cold resistance	Dihydrolipoamide acetyltransferase	cold shock response	aceF	*	*
		Cold-inducible RNA chaperone	RNA metabolism and improvement of translation	cspA	*	*
		Cold-inducible RNA chaperone	RNA metabolism and improvement of translation	cspB	*	*
		Cold-inducible RNA chaperone	RNA metabolism and improvement of translation	cspE	*	*
		Cold-inducible RNA chaperone	RNA metabolism and improvement of translation	cspI
		Cold-inducible RNA chaperone	RNA metabolism and improvement of translation	cspG	*	*
		ATP-dependent RNA helicase, facilitates translation of mRNAs with secondary structures	RNA metabolism	deaD	*	*
		Fatty acid denaturase (Des)	Cell membrane fluidity	desA	*	*
[truncated: 43 more rows]
